# Supplementary material for: A multidimensional analysis reveals distinct immune phenotypes and the composition of immune aggregates in pediatric acute myeloid leukemia
Source: Leukemia. 2024 Aug 26;38(11):2332–43. doi: 10.1038/s41375-024-02381-w (PMC11518988; doi:10.1038/s41375-024-02381-w)
Supplement: Supplementary file 2 — Supplementary tables [file 41375_2024_2381_MOESM2_ESM.xlsx]

## Sheet: Table S1 Primary study cohort
ID	Biopsy type	Age at diagnosis (years)	Sex	Cytogenetic alterations*	Molecular aberrations*	Cytogenetic classification**	FAB classification	BM blasts %	Immune infiltration class	Assays performed	T cell networks/cm2	Large T cell networks/cm2
AML1	de novo AML	9	Male	NA		Unknown	M2	32	immune-infiltrated	IHC, Nanostring gene expression profiling	1561.39	92.2989
AML10	de novo AML	11	Male	t(6;11)		KMT2Ar	NA	81	immune-depleted	IHC	1098.11	0
AML11	de novo AML	10	Male	inv(16)		inv(16)	M5	73	immune-depleted	IHC	0	0
AML12	de novo AML	14	Male	t(8;21)		t(8;21)	M2	77	immune-depleted	IHC, Nanostring gene expression profiling	0	0
AML13	de novo AML	4	Female	Normal karyotype	NPM1, WT1	Normal	NA	NA	immune-depleted	IHC, Nanostring gene expression profiling	42.9118	0
AML14	de novo AML	17	Male	t(8;21)		t(8;21)	M2	50	immune-depleted	IHC	0	0
AML15	de novo AML	4	Female	NA		Unknown	M6	14	immune-depleted	IHC	135.451	0
AML16	de novo AML	13	Male	t(8;21)		t(8;21)	M1	88	immune-depleted	IHC, Nanostring gene expression profiling	49.0708	0
AML17	de novo AML	0	Female	Normal karyotype		Normal	M0	31	immune-depleted	IHC	41.6771	0
AML18	de novo AML	0	Male	NA		Unknown	M7	10	immune-depleted	IHC	7.8912	0
AML19	de novo AML	6	Male	NA		Unknown	M5	NA	immune-depleted	IHC	0	0
AML2	de novo AML	1	Female	KMT2Ar		KMT2Ar	M5	51	immune-infiltrated	IHC, Nanostring gene expression profiling, spatial transcriptomics	8897.58	556.099
AML20	de novo AML	16	Female	NA		Unknown	M6	NA	immune-depleted	IHC	121.196	0
AML21	de novo AML	7	Female	Monosomy 7		Other	M4	72	immune-depleted	IHC	0	0
AML22	de novo AML	0	Male	KMT2Ar		KMT2Ar	M5	94	immune-depleted	IHC, Nanostring gene expression profiling	102.197	0
AML23	de novo AML	9	Male	KMT2Ar		KMT2Ar	M5	98	immune-depleted	IHC, Nanostring gene expression profiling	220.658	0
AML24	de novo AML	8	Female	NA		Unknown	NA	20	immune-depleted	IHC, Nanostring gene expression profiling	468.221	0
AML25	de novo AML	1	Male	Trisomy-8		Other	M7	8	immune-depleted	IHC, Nanostring gene expression profiling	27.6417	0
AML26	de novo AML	5	Male	KMT2Ar		KMT2Ar	M5	80	immune-depleted	IHC, Nanostring gene expression profiling	3.79087	0
AML27	de novo AML	13	Male	t(8;21)	WT1	t(8;21)	M2	36	immune-depleted	IHC, Nanostring gene expression profiling	4.53072	0
AML28	de novo AML	11	Female	KMT2Ar		KMT2Ar	NA	69	immune-infiltrated	IHC, Nanostring gene expression profiling	355.912	0
AML29	de novo AML	13	Male	NA		Unknown	M2	45	immune-depleted	IHC, Nanostring gene expression profiling	748.86	0
AML3	de novo AML	1	Male	KMT2Ar		KMT2Ar	NA	NA	immune-infiltrated	IHC, Nanostring gene expression profiling	3051.6	61.4792
AML30	de novo AML	6	Male	NA		Unknown	M2	39	immune-depleted	IHC, Nanostring gene expression profiling	140.956	12.8142
AML31	de novo AML	9	Female	NA		Unknown	NA	NA	immune-depleted	IHC	27.1669	0
AML32	de novo AML	2	Female	inv(16)		inv(16)	NA	38	immune-depleted	IHC, Nanostring gene expression profiling	0	0
AML33	de novo AML	12	Female	Normal karyotype	NPM1	Normal	NA	34	immune-depleted	IHC, Nanostring gene expression profiling	212.056	0
AML34	de novo AML	11	Male	Normal karyotype	FLT3-ITD	Normal	NA	NA	immune-depleted	IHC, Nanostring gene expression profiling	42.1755	0
AML35	de novo AML	14	Male	KMT2A-MLLT10		KMT2Ar	M5	92	immune-depleted	IHC	343.711	0
AML36	de novo AML	9	Female	KMT2A-MLLT3		KMT2Ar	M5	90	immune-depleted	IHC	0	0
AML37	de novo AML	16	Male	del 9q		Other	NA	32	immune-depleted	IHC	24.0829	0
AML38	de novo AML	17	Male	Normal karyotype	NPM1	Normal	NA	18	immune-depleted	IHC	0	0
AML39	de novo AML	17	Male	Normal karyotype	NPM1	Normal	NA	0	immune-depleted	IHC	43.8837	0
AML4	de novo AML	0	Male	KMT2Ar		KMT2Ar	NA	55	immune-infiltrated	IHC, Nanostring gene expression profiling	1039.4	9.9942
AML40	de novo AML	4	Male	t(6;9) [DEK/NUP214]	WT1, NRAS1	Other	NA	12	immune-depleted	IHC	150.467	0
AML41	de novo AML	5	Female	NUP98/NSD1		Other	NA	5	immune-depleted	IHC	234.285	0
AML42	de novo AML	17	Male	Monosomy 7, gain chr-13	TP53, RUNX1, SUZ12	Other	NA	63	immune-depleted	IHC, Nanostring gene expression profiling	320.952	0
AML43	de novo AML	6	Male	KMT2Ar	NRAS	KMT2Ar	M5	92	immune-depleted	IHC, Nanostring gene expression profiling	753.919	9.19413
AML44	de novo AML	2	Male	46,XY,ins(12;3)(p12;q26q29)[11]/46,XY[14].ish ins(12;3))		Other	M2	19	immune-infiltrated	IHC	9107.13	76.5305
AML45	de novo AML	3	Female	KMT2Ar + trisomy 8 + trisomy 9 (50,XX,+8,+9,+der(9)t(9;11)(p21;q23),t(9;11)(p21;q23),+19[20]/46,XX [5]))		Complex karyotype	M5	80	immune-depleted	IHC	600.884	0
AML46	de novo AML	2	Female	46,XX,t(1;11)(q21;q23)[25])		KMT2Ar	M2	80	immune-infiltrated	IHC	278.262	0
AML47	de novo AML	10	Female	Normal karyotype		Normal	M2	54	immune-infiltrated	IHC	4280.53	6.91524
AML48	de novo AML	1	Male	inv(16)		inv(16)	M5	15	immune-depleted	IHC	963.848	0
AML49	de novo AML	8	Male	Normal karyotype	FLT3-ITD	Normal	M4	70	immune-depleted	IHC	801.896	0
AML5	de novo AML	7	Male	KMT2Ar, Trisomy-8		KMT2Ar	NA	28	immune-infiltrated	IHC, Nanostring gene expression profiling, spatial transcriptomics	1242.61	0
AML50	de novo AML	6	Female	46,XX,der(7)t(7;11)(p22;q23)[5]/46,XX[10])		KMT2Ar	M5	75	immune-infiltrated	IHC	2019.39	94.1243
AML51	de novo AML	6	Male	45,X,-Y,t(8;21)(q22;q22)[22]/46,XY[3])		t(8;21)	M2	60	immune-infiltrated	IHC	1832.23	28.7184
AML52	de novo AML	10	Male	Normal karyotype	FLT3-ITD/NPM1wt	Normal	M0	90	immune-depleted	IHC	393.426	0
AML53	de novo AML	8	Male	Normal karyotype		Normal	M2	60	immune-depleted	IHC	641.021	0
AML54	de novo AML	4	Male	Normal karyotype	FLT3-ITD/NPM1wt + PTPN11	Normal	M5b	50	immune-depleted	IHC	113.48	0
AML55	de novo AML	14	Female	t(10;11)(p13;q14)) + TCF3-PBX1 + 8+, 16-		Complex karyotype	M5	80	immune-infiltrated	IHC, spatial transcriptomics	3889.57	271.727
AML56	de novo AML	7	Female	45,X,-X,t(21;8;17)(q22;q22;p12) [25]		Other	M2	70	immune-depleted	IHC	468.983	0
AML57	de novo AML	2	Female	48,XX,der(6)del(6)(q15q22),der(7)ins(6;7)(q23q25;q32),+21,+21[24]/46,XX[1]		Complex karyotype	M7	40	immune-infiltrated	IHC	1882.64	0
AML58	de novo AML	4	Female	46,XX,t(9;11)(p22;q23)[16]/47,idem,+9[9]		KMT2Ar	M5	85	immune-depleted	IHC	516.524	0
AML59	de novo AML	1	Female	46,XX,t(15;19)(q14;p13)[33]/46,XX[2])		Other	M2	60	immune-depleted	IHC	342.526	0
AML6	de novo AML	0	Male	KMT2Ar		KMT2Ar	NA	44	immune-infiltrated	IHC, Nanostring gene expression profiling, spatial transcriptomics	2050.73	15.1906
AML60	de novo AML	1	Male	Normal karyotype		Normal	M5	72	immune-depleted	IHC	219.98	0
AML61	de novo AML	10	Female	45,X,-X,del(5)(q13q31),t(8;21)(q22;q22))		Complex karyotype	M1	93	immune-infiltrated	IHC	5573.24	0
AML62	de novo AML	1	Female	46,XX,t(1;X;7;8)(p32;q22;p12;q22), der(7)del(7)(q21q22),del(16)(q22q22) [29])		Complex karyotype	M4	40	immune-infiltrated	IHC	5166.05	252.884
AML63	de novo AML	9	Male	t(8;21) + Y-chr loss		t(8;21)	M2	59	immune-depleted	IHC	205.769	0
AML64	de novo AML	1	Female	46,XX,t(9;11)(p22;q23),der(20)t(1;20)(q23;13)[26]/ 47,XX,+8[9])		KMT2Ar	M5	80	immune-infiltrated	IHC, spatial transcriptomics	5867.87	298.366
AML65	de novo AML	1	Male	KMT2A-MLLT10		KMT2Ar	M5	18	immune-infiltrated	IHC	4388.94	62.3429
AML66	de novo AML	3	Female	Normal karyotype	FLT3-ITD	Normal	M2	74	immune-depleted	IHC	397.13	0
AML67	de novo AML	5	Male	t(8;21) + Y-chr loss		t(8;21)	M2	40	immune-infiltrated	IHC	1576.25	0
AML68	de novo AML	2	Female	48,XX,+der(11)add(11)(q23),add(11)(q23),-13,+21,+mar2[16]		Complex karyotype	M7	31	immune-infiltrated	IHC	9151.89	999.862
AML69	de novo AML	17	Female	Trisomy 8 + FLT3-ITD	FLT3-ITD	Other	M1	80	immune-depleted	IHC	377.85	0
AML7	de novo AML	11	Male	inv(16)		inv(16)	NA	39	immune-infiltrated	IHC, spatial transcriptomics	3263.43	0
AML70	de novo AML	3	Male	45,XY,-10,der(12)(t(10;12)(q11;p12),der(?)ins(?;11)(?;q23q23)[25].ish der(?)ins(?;11)(5´KMT2A?,5´KMT2A-)[5]		Complex karyotype	NA	NA	immune-depleted	IHC	290.824	0
AML71	de novo AML	9	Female	NUP98-TOP1	CEBPA	Other	M1	90	immune-depleted	IHC	97.9519	0
AML72	de novo AML	7	Female	del X-chr	NPM1	Other	M5	26	immune-depleted	IHC	306.906	0
AML8	de novo AML	13	Male	t(8;21), del 8q, del Y-chr	EXT1, RAD21	Complex karyotype	NA	81	immune-depleted	IHC	287.662	0
AML9	de novo AML	13	Male	KMT2A-MLLT3		KMT2Ar	NA	63	immune-infiltrated	IHC	2633.72	21.8748
CTRL1	Control	7	Male	Not applicable	Not applicable	Not applicable	Not applicable	1	Not applicable	IHC	101.135	0
CTRL10	Control	5	Female	Not applicable	Not applicable	Not applicable	Not applicable	1	Not applicable	IHC	3210.77	0
CTRL2	Control	10	Female	Not applicable	Not applicable	Not applicable	Not applicable	0	Not applicable	IHC, spatial transcriptomics	105.797	0
CTRL3	Control	14	Female	Not applicable	Not applicable	Not applicable	Not applicable	1	Not applicable	IHC	170.242	0
CTRL4	Control	7	Male	Not applicable	Not applicable	Not applicable	Not applicable	2	Not applicable	IHC	1326.45	0
CTRL5	Control	1	Female	Not applicable	Not applicable	Not applicable	Not applicable	3	Not applicable	IHC	5194.84	0
CTRL6	Control	15	Male	Not applicable	Not applicable	Not applicable	Not applicable	1	Not applicable	IHC	797.37	0
CTRL7	Control	4	Male	Not applicable	Not applicable	Not applicable	Not applicable	1	Not applicable	IHC	991.66	0
CTRL8	Control	16	Male	Not applicable	Not applicable	Not applicable	Not applicable	0	Not applicable	IHC, spatial transcriptomics	423.893	0
CTRL9	Control	11	Male	Not applicable	Not applicable	Not applicable	Not applicable	2	Not applicable	IHC	879.925	0
NA indicates not available.				*Cytogenetic alterations and mutational data have been acquired from multiple hospitals and go back 15-20 years. Hence, not all data has the same level of detail.		**Complex karyotype was defined as at least 3 chromosomal alterations (Mrozek, Leukemia 2019)

## Sheet: Table S2 ssGSEA results 
Gene set	Pathway ID	Pathway	Direction	Adj.Pval	Genes
GO BP	GO:0001771	Immunological synapse formation	Up	0.00555	CORO1A,CCR7,DLG1,DOCK2,EPHB1,LGALS3,MSN,NEDD9,PRF1,CCL19,CCL21,DOCK8,NCK2,HAVCR2,CD6,CD81
GO BP	GO:0045059	Positive thymic selection	Up	0.000635	DOCK2,ITPKB,PTPN2,PTPRC,SHH,SRF,STK11,ZAP70,FOXN1,CD3D,CD3E,CD3G,CD74,TOX
GO BP	GO:0045061	Thymic T cell selection	Up	0.000153	CCR7,DOCK2,GATA3,GLI3,AIRE,ITPKB,JAG2,PTPN2,PTPRC,SHH,SRF,STK11,ZAP70,CARD11,FOXN1,CD3D,CD3E,CD3G,CD28,ATG5,CD74,TOX
GO BP	GO:0050858	Negative regulation of antigen receptor-mediated signaling pathway	Up	0.00671	BTN2A2,LILRB4,CD160,CD300A,FCRL3,DUSP3,ELF1,FCGR2B,PLCL2,PTPN22,GBP1,GPS2,PHPT1,LGALS3,SH2D1A,MIR34A,PAWR,UBASH3A,PRNP,DUSP22,PTPN2,PTPN6,PTPRJ,CEACAM1,THY1,EZR,LAPTM5,PVRIG,SLA2,DGKZ,CBLB,CD22,LPXN
GO BP	GO:0045625	Regulation of T-helper 1 cell differentiation	Up	0.00714	IL27,ANXA1,HLX,IL4R,JAK3,CCL19,TNFSF4,RIPK2,CD80,SOCS5
GO BP	GO:0045445	Myoblast differentiation	Up	0.00754	SRA1,KLHL41,DDX17,KAT5,CMTM5,EID2B,TMEM182,MAPK14,PRICKLE1,SMYD1,DDIT3,DDX5,JAG1,ARID2,RANBP3L,EPAS1,RBM24,FGF6,FLOT2,PLCB1,SOSTDC1,HINFP,ANKRD2,GREM1,MSTN,NMRK2,BCL9L,DLL1,GPX1,BRD7,SOX8,NRG1,ID3,IFRD1,IGF1,IGFBP3,RBPJ,IL18,CXCL10,ISL1,ITGB1,PLEKHM3,LGALS1,MIR199A1,MBNL1,MEF2C,MAP3K5,CXCL9,MYF5,MYF6,MYOD1,MYOG,NOTCH1,NRAS,ACTL6B,PITX1,PLEC,PPARD,XKR8,PBRM1,PHF10,HIF1AN,MBNL3,LRRC8A,ARID1B,RB1,RE…
GO BP	GO:0050856	Regulation of T cell receptor signaling pathway	Up	0.00275	ADA,BTNL10P,BTN3A3,BTN2A2,RBCK1,KHDRBS1,CD226,MALT1,BTNL3,LILRB4,BTN3A2,BTN3A1,BTN2A1,CD160,HHLA2,CD300A,ERMAP,SPPL3,CCR7,CRKL,CSK,RC3H1,CTLA4,BTNL9,DENND1B,DUSP3,EIF2B1,ELF1,FYB2,FCHO1,RFTN1,ICOSLG,ABL1,FYB1,FYN,PRKD2,PTPN22,GATA3,GBP1,TNFRSF21,TRDC,TRBC2,TRBC1,TRAC,PHPT1,STOML2,HLA-A,HLA-DPB1,HLA-DQB1,HLA-DRB1,HLA-DRB3,HRAS,IKBKB,INPP5D,ITK,KCNN4,THEMIS,LCK,LCP2,LGALS3,SH2D1A,MOG,PAWR,TRAT1,FOX…
GO BP	GO:0010559	Regulation of glycoprotein biosynthetic process	Up	0.00495	ACOT8,MIR298,OST4,B3GALT9,UST,CHST4,ALG3,RAMP1,B3GALT5,TNIP1,RXYLT1,B3GNT3,ABCA7,ST3GAL6,ARFGEF1,POMT1,ST6GALNAC2,B3GNT2,FUT9,OGA,MAN1A2,B4GAT1,SLC35D2,GALNT6,GALNT5,MAN1B1,CHP1,TREX1,MGAT4B,B4GALT7,CHST14,MGAT4A,TMEM106A,GALNT13,NUS1,GALNT15,LARGE2,SLC51B,CCR7,CANT1,B4GALNT2,B3GALT6,B3GAT2,GCNT7,C20orf173,POGLUT3,ALG10B,B3GLCT,MGAT5B,DPY19L3,B3GALNT2,CTNNB1,XXYLT1,MGAT4D,DAD1,TMTC2,TMTC3,DDOST,C…
GO BP	GO:1903018	Regulation of glycoprotein metabolic process	Up	0.00495	ACOT8,MIR298,RAMP1,ABCA7,POMT1,CHP1,SLC51B,CCR7,ALG10B,CST3,CTNNB1,MGAT4D,HBEGF,ABCA2,FKTN,PLCB1,NCSTN,BACE2,GATA1,AATF,AGO2,GOLGA2,POMT2,APCS,ACER2,IGF1,IL15,JAK3,MUSTN1,MIR101-1,MIR106A,MIR144,MIR147A,MIR153-1,MIR17,MIR181B1,MIR20A,MIR31,MIR323A,MT3,PAWR,NECAB2,MIR520C,PTX3,RAB1A,BCL2,MIR455,CCL19,CCL21,NECAB3,NECAB1,SOAT1,MIR644A,TCF7L2,SLC2A10,ITM2C,RAB1B,IL33,PXYLP1,TM9SF2,ITM2B,ITM2A
GO BP	GO:0050852	T cell receptor signaling pathway	Up	6.73e-05	ADA,BTNL10P,BTN3A3,BTN2A2,RBCK1,KHDRBS1,CD226,MALT1,BTNL3,LILRB4,BTN3A2,BTN3A1,BTN2A1,CD160,HHLA2,CD300A,ERMAP,SPPL3,CCR7,CRKL,CSK,RC3H1,CTLA4,BTNL9,DENND1B,DUSP3,EIF2B1,ELF1,FYB2,FCHO1,RFTN1,ICOSLG,ABL1,FYB1,FYN,PRKD2,PTPN22,GATA3,GBP1,TNFRSF21,TRDC,TRBC2,TRBC1,TRAC,PHPT1,STOML2,HLA-A,HLA-DPB1,HLA-DQB1,HLA-DRB1,HLA-DRB3,HRAS,IKBKB,INPP5D,ITK,KCNN4,THEMIS,LCK,LCP2,LGALS3,SH2D1A,MOG,PAWR,TRAT1,FOX…
GO BP	GO:0031295	T cell costimulation	Up	0.00145	FYN CD40LG TNFSF13B MAP3K8 CD5 CD86 TNFSF4 CD274 CD80 PIK3CA CCL21 AKT1 PIK3R1 ICOSLG CTLA4 ICOS CCL19 CD28 PTPN11 LCK BTLAENSG00000186265 DPP4 PDCD1LG2 CD3E KLRK1 TNFRSF14 LILRB2 PDCD1
GO BP	GO:0031294	Lymphocyte costimulation	Up	0.00145	CD24,KLRC4-KLRK1,LILRB2,TNFSF13B,LILRB4,CD160,HHLA2,TNFRSF13C,CCR7,TMIGD2,MAP3K8,CSK,DPP4,EFNB1,EFNB2,EFNB3,AKT1,KLRK1,FYN,CD274,ICOS,IL4,LCK,LGALS1,LYN,CD320,PIK3CA,PTPN6,PTPN11,CCL19,CCL21,SRC,TNFSF4,VAV1,YES1,PDCD1LG2,CARD11,CAV1,TNFSF14,TNFRSF14,CD3E,CD5,CD28,CD80,CD86,CD40LG,CD81
GO BP	GO:003159	Morphogenesis of an endothelium	Up	0.00699	CSNK2B,CTNNB1,FGF1,PRKD2,FOXP1,RBPJ,CXCL10,ITGAX,RHOA,RHOB,MIR21,DLL4,BMP4,CXCR4,ADAMTS12,CCM2,STARD13,ACVRL1
GO BP	GO:0061154	Endothelial tube morphogenesis	Up	0.00699	CXCR4, DLL4, ITGAX, CTNNB1, CXCL10
GO BP	GO:0072678	T cell migration	Up	0.00954	ADAM8,ADAM10,CCL26,CXCL13,RIPK3,CORO1A,CCR6,SPNS2,CD200R1,CRK,CRKL,DEFA1,GPR183,ECM1,S1PR1,AIF1,LRCH1,ABL1,FUT7,ABL2,STK39,GPR15,TMEM102,PYCARD,AIRE,APOD,APP,CXCL10,ITGA4,ITGAL,ITGB3,ITGB7,RHOA,GPR15LG,CD99,CD200,MSN,F11R,PIK3CD,PIK3CG,PLEC,CXCL16,SELENOK,S100A7,CCL2,CCL3,CCL5,CCL20,CCL21,CXCL11,XCL1,CXCL12,MYO1G,WNK1,SLC12A2,SPN,XCL2,ADAM17,DEFA1B,CCR2,WNT5A,XG,ZAP70,DOCK8,CD99L2,TNFSF14,TNFRSF1…
GO BP	GO:0072676	Lymphocyte migration	Up	0.0066	KLRC4-KLRK1,ADAM8,ADAM10,CCL26,CXCL13,RIPK3,CORO1A,PADI2,CCR6,CCR7,SPNS2,CD200R1,CRK,CRKL,GCSAML,DEFA1,GPR183,ECM1,S1PR1,AIF1,AKT1,EXT1,PTK2B,KLRK1,LRCH1,ABL1,FUT4,FUT7,GCSAM,GAS6,GATA3,GBA1,ABL2,STK39,GPR15,TMEM102,PYCARD,TBX21,AIRE,APOD,APP,CXCL10,ITGA4,ITGAL,ITGB3,ITGB7,MIA3,RHOA,GPR15LG,,CCL3L3,CD99,CD200,MSN,NEDD9,F11R,CKLF,PIK3CD,PIK3CG,PLEC,CRTAM,CXCL16,JAM2,SELENOK,RET,S100A7,SAA1,CCL1,CC…
GO BP	GO:0050851	Antigen receptor-mediated signaling pathway	Up	0.00489	ADA,BTNL10P,BTN3A3,BTN2A2,VAV3,SH2B2,RBCK1,KHDRBS1,CD226,MALT1,BTNL3,LILRB4,BTN3A2,BTN3A1,BTN2A1,CD160,HHLA2,CD300A,ERMAP,FCRL3,SPPL3,CCR7,CMTM3,TMIGD2,CRKL,CSK,GCSAML,RC3H1,CTLA4,NFAM1,BTNL9,DENND1B,DUSP3,EIF2B1,ELF1,FYB2,FCGR2B,FCHO1,RFTN1,PLCL2,ICOSLG,ABL1,FYB1,FYN,GCSAM,PRKD2,PTPN22,STAP1,GATA3,GBP1,FOXP1,TNFRSF21,TRDC,TRBC2,TRBC1,GPS2,TRAC,IGLC7,GRB2,PHPT1,BLNK,NCKAP1L,STOML2,HLA-A,HLA-DPB1,…
GO BP	GO:0042267	Natural killer cell mediated cytotoxicity	Up	0.0078	ARL8B, CD2, CEBPG, H60B, IL18, IL21, KIF5B, LAG3, LYST, NKG7, PLEKHM2, PRDX1, PTPN6, RAET1D, RNF19B, SH2D1A. SH2D1B1, SH2D1B2, STAT5A, STAT5B, ULBP1, ULBP2
GO BP	GO:0046631	Alpha-beta T cell activation	Up	0.00489	ADA,EBI3,TCIRG1,BATF,HSPH1,LILRB1,MALT1,LILRB4,CD160,CD300A,NLRP3,SLAMF6,PSMB11,ADORA2A,ATF2,RC3H1,IL23R,CTSL,NKX2-3,CD55,ZFPM1,AGER,DOCK2,GPR183,ELF4,IL27,MTOR,ABL1,FUT7,ZNF683,TMEM98,PTPN22,GATA3,PLA2G2D,FOXP1,GLI3,GPR18,LGALS9B,TRBC2,TRBC1,TRAC,CD274,TBX21,ANXA1,NCKAP1L,HFE,STOML2,HLA-A,HLA-DRA,HLA-DRB1,HLA-DRB3,HLA-E,HLX,HMGB1,CLEC4G,IFNG,IHH,IL2,IL2RA,IL2RG,IL4,IL4R,IL6,IL6R,IL12A,IL12B,IL12…
GO:BP	GO:0045580	Regulation of T cell differentiation	Up	0.00832	ADA,ADAM8,RASGRP1,LILRB2,BTN2A2,KAT5,BATF,FGL2,MALT1,SPINK5,LILRB4,DUSP10,NLRP3,CLPTM1,CR1,PIK3R6,RC3H1,IL23R,CTLA4,DTX1,EGR3,ARID2,ERBB2,FANCA,FANCD2,ZBTB1,FOXJ1,FOXO3,TMEM131L,IL27,ABL1,ZNF683,IL4I1,GATA3,KAT2A,PRELID1,IL36B,GLI2,GLI3,IFNL1,DROSHA,BRD7,TBX21,ANXA1,NCKAP1L,HLA-DOA,HLA-DRA,HLA-DRB1,HLA-G,HLX,HMGB1,CLEC4G,IFNA2,IFNB1,IFNG,IHH,IL2,IL2RA,IL2RG,IL4,IL4R,IL7,IL7R,IL12B,IL12RB1,IL15,IL…
GO BP	GO:0046634	Regulation of alpha-beta T cell activation	Up	0.00489	ADA,EBI3,BATF,HSPH1,LILRB1,MALT1,LILRB4,CD160,CD300A,NLRP3,ADORA2A,RC3H1,IL23R,CD55,AGER,IL27,ZNF683,PTPN22,GATA3,GLI3,LGALS9B,CD274,TBX21,ANXA1,NCKAP1L,HFE,HLA-A,HLA-DRA,HLA-DRB1,HLA-DRB3,HLA-E,HLX,HMGB1,CLEC4G,IFNG,IHH,IL2,IL2RA,IL2RG,IL4,IL4R,IL12A,IL12B,IL12RB1,IL18,IRF1,IRF4,ITPKB,JAK2,JAK3,JUNB,ARG2,RHOA,LGALS9,MIR21,SMAD7,TARM1,PNP,FOXP3,ZBTB7B,IL23A,SASH3,RC3H2,PRKCQ,PRKCZ,CRTAM,TWSG1,SH3…
GO BP	GO:0050714	Positive regulation of protein secretion	Down	0.0081	TUNAR,DNM1L,ADAM8,APBB3,UNC13B,CFTR,SEC24A,TMED10,KCNQ1OT1,RAPGEF4,CAPN10,CHRM3,ADCY8,UCN3,C1QTNF3,ADORA2A,SLC30A8,ABAT,F2,F2RL1,F2RL2,ACSL4,RFX6,FGA,FGB,FGG,EXPH5,PLCB1,ATP13A2,CD2AP,MPC2,MYRIP,PTPN23,GCG,GCK,GIP,GIPR,ANKRD1,SERP1,GLUD1,GLUL,GNA11,GPLD1,ANG,GPR27,GPER1,FFAR1,FFAR2,HIF1A,HLA-DRB1,APBB1,HCAR2,IGF1,IL1A,IL13,INS,PDX1,ISL1,ITPR1,JAK2,KCNN4,ARF6,C1QTNF12,MYO18A,MIR199B,ACHE,MYH10,NKX…
GO BP	GO:0046640	Regulation of alpha-beta T cell proliferation	Up	0.00555	ADA,EBI3,BATF,HSPH1,LILRB1,MALT1,LILRB4,CD160,CD300A,NLRP3,ADORA2A,RC3H1,IL23R,CD55,AGER,IL27,ZNF683,PTPN22,GATA3,GLI3,LGALS9B,CD274,TBX21,ANXA1,NCKAP1L,HFE,HLA-A,HLA-DRA,HLA-DRB1,HLA-DRB3,HLA-E,HLX,HMGB1,CLEC4G,IFNG,IHH,IL2,IL2RA,IL2RG,IL4,IL4R,IL12A,IL12B,IL12RB1,IL18,IRF1,IRF4,ITPKB,JAK2,JAK3,JUNB,ARG2,RHOA,LGALS9,MIR21,SMAD7,TARM1,PNP,FOXP3,ZBTB7B,IL23A,SASH3,RC3H2,PRKCQ,PRKCZ,CRTAM,TWSG1,SH3…
GO BP	GO:0046633	Alpha-beta T cell proliferation	Up	0.00489	EBI3,CD55,DOCK2,ELF4,PTPN22,LGALS9B,CD274,HLA-A,HLA-E,CLEC4G,IL2,IL2RA,IL12B,IL15,IL18,IRF1,JAK2,ARG2,LGALS9,FOXP3,ZBTB7B,IL23A,PRKCQ,TWSG1,SH3RF1,PTPRC,XCL1,VSIR,RASAL3,SLC4A2,LGALS9C,SYK,TGFBR2,TNFSF4,CCR2,TYK2,ZAP70,NDFIP1,ITCH,CARD11,CBLB,TNFRSF14,RIPK2,CD3E,CD28,MAPK8IP1,CD81
GO BP	GO:1903532	Positive regulation of secretion by cell	Down	0.00489	BAD CD38 EDN1 TGFB2 TREM2 JAK2 HIF1A CXCL12 IFNG IL4 IL1A SPP1 TGFB3 INHBA IL1B BMP2 ADORA2A GLUL BLK TLR4 TLR2 TNFRSF11A SNCA EGFR GLUD1 VEGFC PFKM ITGB2 F2RL1 SYK ITGAM SOX11ENSG00000176887 PTPN11
WIKIPATHWAYS	WP4884	Pathogenesis of SARS-Cov-2 mediated by nsp9-nsp10 complex	Up	0.0176	PRG3,CRP,FYN,HLA-DRA,HLA-DRB1,HLA-DRB5,IGLL1,IL6,CXCL8,LBP,LCK,NKRF,MMP25,ZAP70,CD2,CD3E,CD3G,CD247,CD4,CD8A,CD8B
WIKIPATHWAYS	WP4585	Cancer immunotherapy by PD-1 blockade	Up	0.000337	BATF,NFAT5,CD274,HLA-A,HLA-DRB1,IFNG,JUN,LCK,NFATC1,NFATC2,NFATC3,NFATC4,NFKB1,PDCD1,PTPN11,STAT3,ZAP70,PDCD1LG2,CD3D,CD3E,CD3G,CD8A,CD8B
WIKIPATHWAYS	WP5072	Modulators of TCR signaling and T cell activation	Up	0.000298	SH2B3,CDKN1B,ARIH2,GNA13,MALT1,MAP4K1,CHUK,MAP3K8,DGKA,AKT1,AGO1,LAT,GRB2,IKBKB,ITK,LCK,LCP2,RHOH,SH2D1A,MEF2D,NDUFB10,NFKB1,NFKBIA,PCBP2,PDPK1,PIK3R1,PIK3R2,UBASH3A,PLCG1,PRKCQ,PTPN6,RPRD1B,RASA2,REL,RELA,SMARCB1,ZFP36L1,ELOB,TNFAIP3,TRAF6,VAV1,ZAP70,CUL5,TMEM222,CARD11,IKBKG,DGKZ,SOCS1,CBLB,BCL10,MAP3K14,CD3D,FIBP,CD3E,CD3G,CD247,CD5,CD8A,CD28,GRAP2,RNF7
WIKIPATHWAYS	WP2583	T cell receptor and co-stimulatory signaling	Up	0.00679	RASGRP1,CSNK1A1,CTLA4,DYRK1A,AKT1,FYN,GSK3A,GSK3B,IL2,ITK,LCK,NFATC2,NFKB1,NFKBIA,PDCD1,PDK1,PLCG1,PPP3CA,PRKCA,PTEN,PTPN6,RASA1,ZAP70,CALM1,DYRK2,CD8A,CD8B,CD28
WIKIPATHWAYS	WP5092	Interactions of natural killer cells in pancreatic cancer	Up	0.0368	MICA,KLRC4-KLRK1,ADAM10,CD96,CD226,CSF2,TIGIT,FCGR3A,KLRK1,FOXO1,NCR3,GATA2,GZMB,IFNG,NCR3LG1,MICB,MYC,PRF1,PVR,CCL1,CCL2,CCL3,CCL4,CCL5,BMI1,ADAM17,TNF,NCR1
WIKIPATHWAYS	WP3863	T-cell antigen receptor (TCR) pathway during Staphylococcus aureus infection	Up	0.00679	CDK4,AHSA1,MALT1,CHP1,CHUK,MAP3K8,CSF2,CTLA4,DAG1,DLG1,AKT1,FOS,FYN,LAT,GRB2,GSK3B,ICOS,IFNG,IKBKB,IL2,IL4,IL5,IL10,ITK,JUN,LCK,LCP2,NCK1,NFATC2,NFKB1,NFKBIA,PAK1,PDCD1,PDK1,PIK3CA,PLCG1,PRKCQ,MAPK3,MAPK9,MAP2K1,MAP2K2,MAP2K7,PTPN6,PTPRC,RAF1,RRAS,SOS1,MAP3K7,TNF,ZAP70,CALM1,CARD11,IKBKG,CBL,BCL10,MAP3K14,CD3D,CD4,CD8A,CD28,GRAP2,CD40LG
WIKIPATHWAYS	WP69	T-cell receptor signaling pathway	Up	0.000658	SH2B3,VAV3,MALT1,MAP4K1,CHUK,CCR5,MAP3K8,CREB1,ATF2,CRK,CRKL,MAPK14,AKT1,PTK2B,FOS,FYB1,FYN,GATA3,LAT,GRB2,DBNL,ICOS,HRAS,FAS,IKBKB,IL1A,IL1B,IL6,IL9,IL15RA,TNFRSF9,IL17A,IRF4,ITK,ITPR1,JUN,LCK,LCP2,NCK1,NFATC1,NFATC2,NFKB1,NFKBIA,OPRM1,PAK1,PDPK1,PIK3R1,PIK3R2,PLCG1,PRKCD,PRKCQ,MAPK1,MAPK3,MAPK8,MAPK9,MAP2K1,MAP2K2,PTPN11,RAF1,REL,RELA,SHC1,SOS1,MAP3K7,TGFB1,TRAF6,VAV1,VIM,WAS,ZAP70,CARD11,IKBKG…
WIKIPATHWAYS	WP3929	Chemokine signaling pathway	Up	0.0272	AKT3,RASGRP2,CCL26,VAV3,,CXCL13,CXCR6,GNB5,ADCY1,ADCY2,CCR9,CCL27,ADCY3,ADCY5,ADCY6,ADCY7,ADCY8,CHUK,ADCY9,CCR1,CCR3,CCR4,CCR6,CCR7,CCR8,CRK,CRKL,CSK,CX3CR1,GRK2,DOCK2,ADCY4,AKT1,AKT2,PTK2B,FGR,FOXO3,PLCB1,PIK3R5,SHC2,TIAM2,GNAI1,GNAI2,GNAI3,GNB1,GNB2,GNB3,GNG3,GNG4,GNG5,GNG7,GNG10,GNG11,GNGT1,GNGT2,CCR10,XCR1,CXCR3,GRK4,GRK5,GRK6,GRB2,CXCL3,GSK3B,HCK,HRAS,IKBKB,CXCR2,CXCL10,ITK,JAK2,JAK3,KRAS,SH…
WIKIPATHWAYS	WP5130	Th17 differentiation pathway	Up	0.0354	IL17F,CRY1,MAPK14,IL23R,AHR,FOS,IL27,MTOR,GATA3,LAT,TBX21,HIF1A,HLA-DMA,HSP90AA1,IFNG,IFNGR1,IKBKB,IL1B,IL2,IL2RA,IL4,IL4R,IL6,IL6R,IL17A,IRF4,JAK1,JAK2,JUN,LCK,BMAL1,SMAD2,NFATC1,NFIL3,NFKB1,NFKBIA,IL21R,IL22,FOXP3,IL23A,PER1,PLCG1,PPP3CA,PRKCQ,MAPK1,MAPK8,IL21,RARA,RORA,RORC,RXRA,STAT1,STAT3,STAT5A,STAT6,TGFB1,TGFBR1,TYK2,ZAP70,RUNX1,SOCS3,CD3D,CD3E,CD3G,CD247,CD4,IL27RA,NR1D1,CLOCK
WIKIPATHWAYS	WP585	Interferon type I signaling pathways	Up	0.0368	IRF9,RACK1,PIAS3,CREB1,CRK,CRKL,MAPK14,EIF4A1,EIF4B,EIF4E,EIF4EBP1,MTOR,FYN,PDCD4,RAPGEF1,PRMT1,IFNAR1,IFNAR2,IRS1,JAK1,LCK,MAP3K1,PIK3CD,PIK3R1,PIK3R2,MAP2K3,MAP2K6,RPTOR,PTPN6,PTPN11,PTPRC,RAC1,RAP1A,REL,RPS6,RPS6KB1,MLST8,STAT1,STAT2,STAT3,STAT4,STAT5A,TYK2,VAV1,ZAP70,MAPKAP1,PIAS1,SOCS1,IRS2,CBL,RPS6KA4,SOCS3,RPS6KA5,GAB2
WIKIPATHWAYS	WP5098	T-cell activation SARS-CoV-2	Up	0.0127	RASGRP1,CDKN1A,CDKN2A,MALT1,CHUK,IL23R,CTLA4,AKT1,FOXO3,FOS,MTOR,RICTOR,FYN,LAT,GRB2,GSK3B,ICOS,HLA-DRA,HLA-DRB1,HRAS,IFNAR1,IFNAR2,IFNB1,IFNG,IKBKB,IL2,IL4,IL12A,IL12B,IL12RB1,IL12RB2,IL17A,ITPR1,JAK2,JUN,LCK,LCP2,LTA,MYD88,NFATC1,NFKB1,NFKBIA,IL23A,PDPK1,PIK3CD,PIK3R1,PLCG1,PPP3CC,PRKCQ,MAPK1,MAPK3,MAP2K1,MAP2K2,CCL28,PTEN,RPTOR,PTPRC,BAX,RAF1,CCND1,RELA,BCL2L1,RHEB,CCL19,IRF2BPL,MLST8,DEPTOR,S…
WIKIPATHWAYS	WP4172	PI3K-Akt signaling pathway	Down	0.00679	AKT3,BCL2L11,SGK2,LPAR6,CDK2,CDK4,CDK6,CDKN1A,CDKN1B,LAMC3,CREB3,GNB5,CHAD,CDC37,CHRM1,CHRM2,CHUK,THEM4,PIK3AP1,COL1A1,COL1A2,COL2A1,COL4A1,COL4A2,COL4A3,COL4A4,COL4A5,COL4A6,COL6A1,COL6A2,COL6A3,COL9A1,COL9A2,COL9A3,COMP,COL6A6,CREB1,ATF2,ATF6B,CSF1,CSF1R,CSF3,CSF3R,CSH1,CSH2,PIK3R6,CREB3L4,LPAR1,EFNA1,EFNA2,EFNA3,EFNA4,EFNA5,EGF,EGFR,EPHA2,EIF4B,EIF4E,EIF4EBP1,EPO,EPOR,AKT1,AKT2,F2R,FGF1,FGF2,F…
GO = Gene Ontology
GO BP = GO Biological Processes
WP = WikiPathways

## Sheet: Table S3 Adult AML cohort
Trial	Patient ID	Sex	Disease	Naïve/postSCT	Disease state at study entry	% blasts at study entry	Cytogenetic alterations	Mutated genes	Sole EM AML	Sample site	Best response	Outcome
10026	1002	Female	sAML	SCT naïve	untreated AML	60 (core) 56 (aspirate)	Complex aberrant with del(7q)	IDH2, JAK2, TET2, TP53, U2AF1	No	Bone marrow	Response (CR)	death during follow-up
10026	1003	Female	AML	post-SCT	refractory	5-10 (Core) 0 aspirate	Normal karyotype	CEBPA, DNTM3A	EM + BM	Bone marrow	Stable disease	death during follow-up
10026	1006	Female	sAML	post-SCT	relapse	5-10 (core) 11 aspirate	46,XX,del(20q)	U2AF1	No	Bone marrow	Response (CR)	Exceptional responder, patient remains in remission for 182 weeks without any additional AML therapy
10026	1008	Male	sAML	SCT naïve	untreated AML	30-40 (core) 39 aspirate	P2Ry8-CRLF2 fusion	PHF6, RUNX1, SF3B1, TET2	No	Bone marrow	Response (CR)	death during follow-up
10026	1010	Female	AML	post-SCT	relapse	30 (core) 44 aspirate	Normal karyotype	NRAS, ATM, GATA2, PRPF8	No	Bone marrow	Stable disease	death during follow-up
10026	1011	Female	AML	post-SCT	relapse	50 (core) 28 aspirate	Normal karyotype	DNMT3A	No	Bone marrow	Stable disease	death during follow-up
sAML = secondary AML
NA = not available
SCT = stem cell transplantation
BM = bone marrow
CR = complete remission
ipi = ipilimumab

## Sheet: Table S4 DEGs LMM spatial tx
Gene	Contrast	Estimate	Pr(>|t|)	FDR	Color
HBG2	LA - Control	-3.766	0	0.221	P < 0.05
ITGA2B	LA - Control	-4.772	0	0.312	P < 0.05
HBA2	LA - MIXED2	-8.233	0	0.236	P < 0.05
HBA2	LA - Control	-9.945	0	0.017	FDR < 0.05
HBA2	MIXED2 - Control	-1.712	0	0.195	P < 0.05
HBB	LA - Control	-7.426	0	0.195	P < 0.05
HBM	MIXED1 - Control	-7.44	0	0.472	P < 0.05
HBM	LA - Control	-7.471	0	0.239	P < 0.05
DEFA1B	LA - Control	-8.809	0	0	FDR < 0.001
DEFA1B	MIXED2 - Control	-4.341	0	0.221	P < 0.05
CA1	LA - MIXED2	-4.189	0	0.312	P < 0.05
CA1	LA - Control	-6.184	0	0	FDR < 0.001
CA1	MIXED2 - Control	-1.995	0	0.363	P < 0.05
DEFA4	LA - Control	-3.652	0	0.221	P < 0.05
DMTN	LA - Control	-5.153	0	0.187	P < 0.05
GATA1	LA - Control	-3.637	0	0.318	P < 0.05
GATA1	MIXED2 - Control	-1.197	0	0.006	FDR < 0.05
LTF	LA - Control	-5.4	0	0.312	P < 0.05
MAFG	MIXED2 - Control	0.827	0	0.195
PBX1	MIXED1 - Control	-4.844	0	0.324	P < 0.05
PBX1	LA - MIXED2	-4.144	0	0.324	P < 0.05
PBX1	LA - Control	-4.501	0	0.153	P < 0.05
PPBP	MIXED2 - Control	-1.787	0	0.001	FDR < 0.05
CLEC11A	MIXED2 - Control	1.254	0	0	FDR < 0.001
GFI1B	LA - MIXED2	-2.577	0	0.391	P < 0.05
GFI1B	LA - Control	-3.123	0	0.001	FDR < 0.05
MMP9	MIXED2 - Control	-2.179	0	0.363	P < 0.05
ANXA3	LA - Control	-2.177	0	0.221	P < 0.05
LCN2	LA - Control	-3.316	0	0.195	P < 0.05
GMPR	LA - Control	-3.313	0	0.575	P < 0.05
MLC1	MIXED2 - Control	0.887	0	0.363
EVA1B	MIXED2 - Control	0.994	0	0.187
XK	LA - Control	-2.051	0	0.195	P < 0.05
LBHD1	MIXED2 - Control	0.843	0	0.363
MPIG6B	LA - Control	-3.284	0	0.545	P < 0.05
ALG2	MIXED2 - Control	0.981	0	0.363
TMEM183A	MIXED2 - Control	0.986	0	0.515
MT1M	MIXED2 - Control	1.042	0	0.221	P < 0.05
ITGB3	LA - Control	-3.321	0	0.473	P < 0.05
S100A12	LA - Control	-3.766	0	0.173	P < 0.05
TOX	MIXED1 - LA	-0.845	0.001	0.575
APOE	MIXED2 - Control	-0.928	0.001	0.575
CA2	LA - Control	-4.295	0.001	0.575	P < 0.05
HBG2	MIXED1 - Control	-3.905	0.001	0.575	P < 0.05
TPM1	LA - MIXED2	-3.411	0.001	0.575	P < 0.05
ITGA2B	MIXED1 - MIXED2	-5.379	0.001	0.575	P < 0.05
ITGA2B	MIXED1 - Control	-5.637	0.001	0.575	P < 0.05
ITGA2B	LA - MIXED2	-4.514	0.001	0.575	P < 0.05
HBB	MIXED1 - Control	-7.358	0.001	0.575	P < 0.05
HBB	LA - MIXED2	-6.341	0.001	0.575	P < 0.05
HBD	LA - MIXED2	-4.05	0.001	0.575	P < 0.05
HBM	LA - MIXED2	-5.273	0.001	0.575	P < 0.05
HBM	MIXED2 - Control	-2.198	0.001	0.575	P < 0.05
DEFA1B	MIXED1 - Control	-10.06	0.001	0.575	P < 0.05
DEFA1B	LA - MIXED2	-4.468	0.001	0.575	P < 0.05
TOR2A	MIXED2 - Control	0.803	0.001	0.575
SATB1	MIXED2 - Control	1.268	0.001	0.575	P < 0.05
TESC	LA - Control	-2.245	0.001	0.575	P < 0.05
CA1	MIXED1 - Control	-6.758	0.001	0.575	P < 0.05
DMTN	MIXED1 - Control	-5.47	0.001	0.575	P < 0.05
DMTN	LA - MIXED2	-3.58	0.001	0.575	P < 0.05
DMTN	MIXED2 - Control	-1.573	0.001	0.575	P < 0.05
GATA1	MIXED1 - Control	-3.91	0.001	0.575	P < 0.05
LTF	MIXED1 - Control	-5.843	0.001	0.575	P < 0.05
LTF	MIXED2 - Control	-2.783	0.001	0.575	P < 0.05
PBX1	MIXED1 - MIXED2	-4.487	0.001	0.575	P < 0.05
NPR2	MIXED2 - Control	0.878	0.001	0.575
SLC2A1	LA - Control	-3.543	0.001	0.575	P < 0.05
MLC1	LA - MIXED2	-3.268	0.001	0.575	P < 0.05
CTNNBIP1	MIXED2 - Control	0.828	0.001	0.575
XK	LA - MIXED2	-2.005	0.001	0.575	P < 0.05
MPIG6B	MIXED1 - Control	-3.661	0.001	0.575	P < 0.05
MPIG6B	LA - MIXED2	-3.512	0.001	0.575	P < 0.05
OSBP2	LA - Control	-3.806	0.001	0.575	P < 0.05
RIPOR3	LA - MIXED2	-3.42	0.001	0.575	P < 0.05
RNF126	MIXED2 - Control	0.8	0.001	0.575
UROD	LA - Control	-4.077	0.001	0.575	P < 0.05
HMBS	LA - Control	-3.231	0.001	0.575	P < 0.05
S100A8	LA - MIXED2	-2.512	0.001	0.575	P < 0.05
ZFPM1	LA - Control	-3.253	0.001	0.575	P < 0.05
RHCE	LA - Control	-3.205	0.001	0.575	P < 0.05
S100A12	MIXED1 - Control	-3.906	0.001	0.575	P < 0.05
TRBC1	LA - Control	2.435	0.002	0.575	P < 0.05
CA2	MIXED1 - Control	-4.327	0.002	0.575	P < 0.05
CA2	MIXED2 - Control	-1.273	0.002	0.575	P < 0.05
RHAG	MIXED1 - MIXED2	-3.442	0.002	0.575	P < 0.05
RHAG	LA - MIXED2	-3.61	0.002	0.575	P < 0.05
SLC4A1	LA - MIXED2	-3.679	0.002	0.575	P < 0.05
HBA2	MIXED1 - Control	-10.136	0.002	0.575	P < 0.05
HBM	MIXED1 - MIXED2	-5.242	0.002	0.575	P < 0.05
CD34	MIXED1 - MIXED2	-4.272	0.002	0.575	P < 0.05
CD34	MIXED2 - Control	1.475	0.002	0.575	P < 0.05
EEF1B2	MIXED2 - Control	0.979	0.002	0.575
AJM1	MIXED2 - Control	0.98	0.002	0.575
NFE2	LA - Control	-3.633	0.002	0.575	P < 0.05
ZNF692	MIXED2 - Control	0.701	0.002	0.575
SP7	MIXED2 - Control	1.434	0.002	0.575	P < 0.05
DLAT	LA - Control	-1.537	0.002	0.575	P < 0.05
PIM1	LA - Control	-3.753	0.002	0.575	P < 0.05
GMPR	LA - MIXED2	-2.827	0.002	0.575	P < 0.05
PADI4	MIXED2 - Control	-1.009	0.002	0.575	P < 0.05
MLC1	LA - Control	-2.381	0.002	0.575	P < 0.05
ISYNA1	MIXED2 - Control	0.795	0.002	0.575
SLC25A37	LA - MIXED2	-3.33	0.002	0.575	P < 0.05
OAS2	MIXED2 - Control	0.995	0.002	0.575
XYLT2	LA - Control	-1.747	0.002	0.575	P < 0.05
MPIG6B	MIXED1 - MIXED2	-3.89	0.002	0.575	P < 0.05
B3GAT1	MIXED2 - Control	0.831	0.002	0.575
MBOAT2	LA - Control	-2.374	0.002	0.575	P < 0.05
YPEL4	LA - Control	-2.721	0.002	0.575	P < 0.05
RBM38	LA - Control	-3.136	0.002	0.575	P < 0.05
KLRG2	MIXED2 - Control	0.849	0.002	0.575
MSI2	LA - MIXED2	-3.347	0.002	0.575	P < 0.05
MSI2	LA - Control	-3.018	0.002	0.575	P < 0.05
ABO	LA - MIXED2	-3.4	0.002	0.575	P < 0.05
GP1BB	MIXED1 - MIXED2	-4.447	0.002	0.575	P < 0.05
GP1BB	MIXED1 - Control	-4.64	0.002	0.575	P < 0.05
GP1BB	LA - Control	-4.439	0.002	0.575	P < 0.05
ITGB3	MIXED1 - Control	-3.827	0.002	0.575	P < 0.05
NRIP1	LA - Control	-2.713	0.002	0.575	P < 0.05
PPP1R14A	MIXED2 - Control	0.855	0.002	0.575
ZFPM1	MIXED2 - Control	-0.72	0.002	0.575
RHCE	MIXED1 - Control	-3.42	0.002	0.575	P < 0.05
S100A12	MIXED2 - Control	-1.604	0.002	0.575	P < 0.05
KEL	LA - Control	-3.219	0.003	0.575	P < 0.05
RPL4	MIXED2 - Control	0.671	0.003	0.575
C3orf80	LA - Control	-2.092	0.003	0.575	P < 0.05
PPT2	LA - Control	-2.956	0.003	0.575	P < 0.05
GATA1	LA - MIXED2	-2.44	0.003	0.575	P < 0.05
SELP	MIXED1 - Control	-3.031	0.003	0.575	P < 0.05
TFR2	MIXED1 - Control	-2.915	0.003	0.575	P < 0.05
TFRC	MIXED2 - Control	-1.264	0.003	0.575	P < 0.05
ANXA3	LA - MIXED2	-1.897	0.003	0.575	P < 0.05
MPL	LA - MIXED2	-2.819	0.003	0.575	P < 0.05
PDLIM7	LA - Control	-2.779	0.003	0.575	P < 0.05
NR1H3	LA - MIXED2	-2.36	0.003	0.575	P < 0.05
NR1H3	LA - Control	-2.051	0.003	0.575	P < 0.05
GMPR	MIXED1 - Control	-3.605	0.003	0.575	P < 0.05
PARVB	LA - Control	-1.417	0.003	0.575	P < 0.05
HOXB6	LA - Control	-3.153	0.003	0.575	P < 0.05
KIDINS220	LA - Control	-1.638	0.003	0.575	P < 0.05
MZT2B	LA - MIXED2	-3.47	0.003	0.575	P < 0.05
OSBP2	LA - MIXED2	-3.157	0.003	0.575	P < 0.05
MED12L	MIXED1 - MIXED2	-4.046	0.003	0.575	P < 0.05
MED12L	MIXED1 - Control	-3.628	0.003	0.575	P < 0.05
RIPOR3	MIXED1 - MIXED2	-3.552	0.003	0.575	P < 0.05
SPAG17	LA - Control	-1.812	0.003	0.575	P < 0.05
UROD	MIXED2 - Control	-1.199	0.003	0.575	P < 0.05
ABO	LA - Control	-2.935	0.003	0.575	P < 0.05
AHSP	LA - MIXED2	-3.164	0.003	0.575	P < 0.05
ANGPT1	MIXED1 - Control	-2.142	0.003	0.575	P < 0.05
COQ10A	MIXED2 - Control	0.746	0.003	0.575
ELOA2	MIXED2 - Control	1.455	0.003	0.575	P < 0.05
GP1BB	LA - MIXED2	-4.246	0.003	0.575	P < 0.05
H1-0	LA - Control	-3.005	0.003	0.575	P < 0.05
ITGB3	LA - MIXED2	-2.79	0.003	0.575	P < 0.05
MICALL2	LA - MIXED2	-2.985	0.003	0.575	P < 0.05
HBA1	LA - MIXED2	-6.912	0.003	0.575	P < 0.05
S100A12	LA - MIXED2	-2.161	0.003	0.575	P < 0.05
SNX22	MIXED1 - LA	-0.781	0.004	0.575
LCP1	LA - Control	1.851	0.004	0.575	P < 0.05
CA2	LA - MIXED2	-3.023	0.004	0.575	P < 0.05
FECH	LA - Control	-3.218	0.004	0.575	P < 0.05
SLC4A1	MIXED1 - MIXED2	-3.848	0.004	0.575	P < 0.05
KEL	MIXED1 - Control	-3.572	0.004	0.575	P < 0.05
HBB	MIXED1 - MIXED2	-6.273	0.004	0.575	P < 0.05
BLVRB	LA - Control	-3.259	0.004	0.575	P < 0.05
CYP4F3	LA - Control	-1.974	0.004	0.575	P < 0.05
PAM	MIXED2 - Control	0.701	0.004	0.575
RPL29	MIXED2 - Control	1.016	0.004	0.575	P < 0.05
RYR3	MIXED1 - MIXED2	-3.349	0.004	0.575	P < 0.05
FHL2	MIXED1 - Control	-3.441	0.004	0.575	P < 0.05
FHL2	LA - Control	-3.076	0.004	0.575	P < 0.05
NFE2	LA - MIXED2	-3.025	0.004	0.575	P < 0.05
KDM5D	MIXED1 - MIXED2	-2.592	0.004	0.575	P < 0.05
TESC	LA - MIXED2	-2.014	0.004	0.575	P < 0.05
PPT2	MIXED1 - Control	-3.307	0.004	0.575	P < 0.05
CA1	MIXED1 - MIXED2	-4.763	0.004	0.575	P < 0.05
CDH11	MIXED2 - Control	0.764	0.004	0.575
DEFA4	MIXED1 - Control	-3.964	0.004	0.575	P < 0.05
DMTN	MIXED1 - MIXED2	-3.897	0.004	0.575	P < 0.05
SEPTIN5	LA - MIXED2	-2.554	0.004	0.575	P < 0.05
SELP	MIXED1 - MIXED2	-3.322	0.004	0.575	P < 0.05
SLPI	LA - Control	-2.455	0.004	0.575	P < 0.05
GFI1B	MIXED1 - Control	-3.68	0.004	0.575	P < 0.05
CAMP	LA - MIXED2	-2.256	0.004	0.575	P < 0.05
TRIM10	LA - Control	-3.796	0.004	0.575	P < 0.05
RSF1	MIXED2 - Control	1.318	0.004	0.575	P < 0.05
LAPTM4B	MIXED1 - MIXED2	-4.292	0.004	0.575	P < 0.05
LAPTM4B	LA - MIXED2	-3.821	0.004	0.575	P < 0.05
NT5M	LA - Control	-2.395	0.004	0.575	P < 0.05
HOXB9	LA - MIXED2	-3.051	0.004	0.575	P < 0.05
RGS18	MIXED1 - Control	-3.413	0.004	0.575	P < 0.05
DNAI3	LA - MIXED2	-2.567	0.004	0.575	P < 0.05
DNAI3	LA - Control	-2.087	0.004	0.575	P < 0.05
TDRD9	MIXED2 - Control	1.089	0.004	0.575	P < 0.05
RNF175	MIXED2 - Control	0.789	0.004	0.575
CA13	LA - MIXED2	-2.947	0.004	0.575	P < 0.05
ANKRD9	LA - Control	-2.174	0.004	0.575	P < 0.05
THBS1	LA - Control	-2.11	0.004	0.575	P < 0.05
CLU	LA - Control	-3.299	0.004	0.575	P < 0.05
H1-0	LA - MIXED2	-2.32	0.004	0.575	P < 0.05
NRIP1	LA - MIXED2	-2.887	0.004	0.575	P < 0.05
PTGS1	LA - MIXED2	-3.271	0.004	0.575	P < 0.05
PTGS1	LA - Control	-2.939	0.004	0.575	P < 0.05
ZFPM1	LA - MIXED2	-2.533	0.004	0.575	P < 0.05
IGHG4	MIXED2 - Control	-1.502	0.004	0.575	P < 0.05
TIMP3	LA - MIXED2	-2.575	0.005	0.575	P < 0.05
HBA2	MIXED1 - MIXED2	-8.424	0.005	0.575	P < 0.05
GPX1	MIXED2 - Control	1.261	0.005	0.575	P < 0.05
LTBP1	MIXED1 - Control	-3.435	0.005	0.575	P < 0.05
ALOX5	MIXED2 - Control	-0.903	0.005	0.575
ZNF816	MIXED2 - Control	0.94	0.005	0.575
ALAS2	LA - MIXED2	-2.563	0.005	0.575	P < 0.05
ACTN1	LA - Control	-2.506	0.005	0.575	P < 0.05
SLC35G6	MIXED2 - Control	1.221	0.005	0.575	P < 0.05
ABCC4	MIXED1 - Control	-3.005	0.005	0.575	P < 0.05
LDB1	LA - Control	-2.843	0.005	0.575	P < 0.05
NFE2	MIXED1 - Control	-3.959	0.005	0.575	P < 0.05
ST6GAL2	LA - Control	-2.34	0.005	0.575	P < 0.05
C3orf80	LA - MIXED2	-2.202	0.005	0.575	P < 0.05
SIRT6	LA - MIXED2	-2.942	0.005	0.575	P < 0.05
SPAG6	LA - MIXED2	-2.912	0.005	0.575	P < 0.05
IFIT1	LA - MIXED2	-2.487	0.005	0.575	P < 0.05
LTF	LA - MIXED2	-2.617	0.005	0.575	P < 0.05
MYC	MIXED2 - Control	0.65	0.005	0.575
SEMA4F	MIXED2 - Control	0.975	0.005	0.575
GP5	MIXED2 - Control	0.93	0.005	0.575
MPL	LA - Control	-2.282	0.005	0.575	P < 0.05
LCN2	MIXED1 - Control	-3.645	0.005	0.575	P < 0.05
LCN2	LA - MIXED2	-2.042	0.005	0.575	P < 0.05
GMPR	MIXED1 - MIXED2	-3.119	0.005	0.575	P < 0.05
GABARAPL2	LA - Control	-2.698	0.005	0.575	P < 0.05
GNA12	LA - MIXED2	-2.353	0.005	0.575	P < 0.05
PADI4	LA - Control	-2.104	0.005	0.575	P < 0.05
STEAP1	LA - Control	-2.45	0.005	0.575	P < 0.05
FADS1	LA - Control	-2.044	0.005	0.575	P < 0.05
ARMC8	LA - Control	-2.398	0.005	0.575	P < 0.05
INAVA	MIXED2 - Control	1.002	0.005	0.575	P < 0.05
LAPTM4B	MIXED1 - Control	-3.718	0.005	0.575	P < 0.05
LAPTM4B	LA - Control	-3.247	0.005	0.575	P < 0.05
HOXB6	MIXED1 - Control	-3.278	0.005	0.575	P < 0.05
HOXB6	LA - MIXED2	-3.033	0.005	0.575	P < 0.05
TMBIM1	LA - Control	-2.616	0.005	0.575	P < 0.05
FN3K	LA - MIXED2	-2.649	0.005	0.575	P < 0.05
FN3K	LA - Control	-2.513	0.005	0.575	P < 0.05
GATA2	MIXED1 - MIXED2	-3.976	0.005	0.575	P < 0.05
CGB2	MIXED2 - Control	1.309	0.005	0.575	P < 0.05
MBOAT2	LA - MIXED2	-2.273	0.005	0.575	P < 0.05
CR1L	LA - Control	-3.681	0.005	0.575	P < 0.05
CHMP4B	MIXED2 - Control	0.944	0.005	0.575
OTOP1	MIXED2 - Control	1.078	0.005	0.575	P < 0.05
SPAG17	LA - MIXED2	-1.995	0.005	0.575	P < 0.05
HMBS	MIXED2 - Control	-1.368	0.005	0.575	P < 0.05
IFI6	LA - MIXED2	-3.464	0.005	0.575	P < 0.05
IFI6	LA - Control	-3.067	0.005	0.575	P < 0.05
ITGB3	MIXED1 - MIXED2	-3.297	0.005	0.575	P < 0.05
MRPS18C	MIXED2 - Control	0.828	0.005	0.575
IGHG3	MIXED1 - Control	-4.002	0.005	0.575	P < 0.05
SPTB	LA - MIXED2	-2.133	0.005	0.575	P < 0.05
ARG1	LA - Control	-1.974	0.005	0.575	P < 0.05
CD3E	MIXED1 - LA	-1.257	0.006	0.575	P < 0.05
PTGDS	MIXED1 - LA	-1.038	0.006	0.575	P < 0.05
EPOR	LA - Control	-3.286	0.006	0.575	P < 0.05
SNCA	LA - MIXED2	-3.236	0.006	0.575	P < 0.05
TIMP3	MIXED1 - MIXED2	-2.899	0.006	0.575	P < 0.05
SPDYC	MIXED1 - MIXED2	-3.407	0.006	0.575	P < 0.05
CD34	MIXED1 - Control	-2.797	0.006	0.575	P < 0.05
CD34	LA - MIXED2	-4.053	0.006	0.575	P < 0.05
FHL2	LA - MIXED2	-2.848	0.006	0.575	P < 0.05
ABCC4	LA - Control	-2.673	0.006	0.575	P < 0.05
RBM20	LA - MIXED2	-2.644	0.006	0.575	P < 0.05
RBM20	LA - Control	-2.395	0.006	0.575	P < 0.05
ST6GAL2	LA - MIXED2	-2.457	0.006	0.575	P < 0.05
GABBR1	LA - Control	-1.997	0.006	0.575	P < 0.05
IFIT1	LA - Control	-2.109	0.006	0.575	P < 0.05
DEFA4	MIXED2 - Control	-1.646	0.006	0.575	P < 0.05
HMOX1	MIXED2 - Control	-0.981	0.006	0.575
HOXB3	MIXED2 - Control	1.174	0.006	0.575	P < 0.05
PIM1	LA - MIXED2	-2.986	0.006	0.575	P < 0.05
TFR2	MIXED1 - MIXED2	-2.659	0.006	0.575	P < 0.05
WNT10B	LA - MIXED2	-2.245	0.006	0.575	P < 0.05
WNT10B	LA - Control	-2.045	0.006	0.575	P < 0.05
RUNX1T1	LA - MIXED2	-2.348	0.006	0.575	P < 0.05
ETS2	LA - MIXED2	-2.402	0.006	0.575	P < 0.05
PDLIM7	LA - MIXED2	-2.388	0.006	0.575	P < 0.05
NR1H3	MIXED1 - MIXED2	-3.218	0.006	0.575	P < 0.05
ZBTB16	MIXED1 - MIXED2	-3.416	0.006	0.575	P < 0.05
SLC2A1	MIXED1 - Control	-3.93	0.006	0.575	P < 0.05
TRIM10	MIXED1 - Control	-3.712	0.006	0.575	P < 0.05
KIR2DS1	MIXED2 - Control	1.474	0.006	0.575	P < 0.05
SLC40A1	LA - Control	-2.238	0.006	0.575	P < 0.05
CENPU	MIXED2 - Control	-1.156	0.006	0.575	P < 0.05
GTDC1	LA - Control	-2.049	0.006	0.575	P < 0.05
PIF1	MIXED2 - Control	-1.804	0.006	0.575	P < 0.05
GATA2	MIXED1 - Control	-3.652	0.006	0.575	P < 0.05
SLC9A9	MIXED1 - MIXED2	-3.354	0.006	0.575	P < 0.05
UROD	LA - MIXED2	-2.878	0.006	0.575	P < 0.05
ALAD	LA - Control	-2.919	0.006	0.575	P < 0.05
CABLES1	LA - Control	-1.921	0.006	0.575	P < 0.05
CFD	MIXED2 - Control	1.301	0.006	0.575	P < 0.05
CLU	LA - MIXED2	-3.119	0.006	0.575	P < 0.05
STMP1	LA - Control	-1.842	0.006	0.575	P < 0.05
IGHA1	MIXED1 - Control	-3.132	0.006	0.575	P < 0.05
IGHG4	MIXED1 - Control	-3.78	0.006	0.575	P < 0.05
RHCE	LA - MIXED2	-2.191	0.006	0.575	P < 0.05
CD79A	MIXED1 - LA	-1.717	0.007	0.575	P < 0.05
LTB	MIXED1 - LA	-1.467	0.007	0.575	P < 0.05
LDHA	LA - Control	1.901	0.007	0.575	P < 0.05
ENO1	LA - Control	1.811	0.007	0.575	P < 0.05
CA2	MIXED1 - MIXED2	-3.055	0.007	0.575	P < 0.05
HBD	MIXED1 - MIXED2	-4.117	0.007	0.575	P < 0.05
LTBP1	MIXED2 - Control	-0.952	0.007	0.575
RPL37A	MIXED2 - Control	0.543	0.007	0.575
KRTAP5-1	MIXED2 - Control	1.216	0.007	0.575	P < 0.05
RPS4Y1	MIXED1 - MIXED2	-1.976	0.007	0.575	P < 0.05
ESCO2	LA - Control	-1.332	0.007	0.575	P < 0.05
RYR3	MIXED1 - Control	-2.627	0.007	0.575	P < 0.05
RYR3	LA - MIXED2	-3.141	0.007	0.575	P < 0.05
FHL2	MIXED1 - MIXED2	-3.213	0.007	0.575	P < 0.05
TMEM91	LA - MIXED2	-3.055	0.007	0.575	P < 0.05
ABCC4	MIXED1 - MIXED2	-2.942	0.007	0.575	P < 0.05
SLC50A1	MIXED2 - Control	1.239	0.007	0.575	P < 0.05
SLC25A39	LA - Control	-2.762	0.007	0.575	P < 0.05
ACIN1	LA - Control	-2.136	0.007	0.575	P < 0.05
ATP2C1	LA - Control	-1.887	0.007	0.575	P < 0.05
GDF1	MIXED2 - Control	1.183	0.007	0.575	P < 0.05
LY6E	LA - MIXED2	-2.737	0.007	0.575	P < 0.05
MX1	LA - MIXED2	-2.198	0.007	0.575	P < 0.05
TFR2	LA - Control	-2.527	0.007	0.575	P < 0.05
EIF1AY	LA - Control	-2.514	0.007	0.575	P < 0.05
MMP9	LA - Control	-2.655	0.007	0.575	P < 0.05
SOS1	LA - Control	-2.261	0.007	0.575	P < 0.05
NR1H3	MIXED1 - Control	-2.909	0.007	0.575	P < 0.05
NET1	LA - MIXED2	-2.192	0.007	0.575	P < 0.05
ZBTB16	MIXED1 - Control	-3.153	0.007	0.575	P < 0.05
PDIA5	LA - MIXED2	-2.618	0.007	0.575	P < 0.05
IFI44L	LA - MIXED2	-2.717	0.007	0.575	P < 0.05
RNF24	LA - Control	-1.679	0.007	0.575	P < 0.05
GNA12	LA - Control	-1.967	0.007	0.575	P < 0.05
TMA7	LA - MIXED2	-2.624	0.007	0.575	P < 0.05
EGFL7	LA - MIXED2	-2.118	0.007	0.575	P < 0.05
RRN3	MIXED2 - Control	1.098	0.007	0.575	P < 0.05
HOXB6	MIXED1 - MIXED2	-3.158	0.007	0.575	P < 0.05
PRDM8	LA - MIXED2	-3.441	0.007	0.575	P < 0.05
HOXB9	LA - Control	-2.369	0.007	0.575	P < 0.05
OSBP2	MIXED1 - Control	-3.801	0.007	0.575	P < 0.05
SLA2	LA - Control	-2.276	0.007	0.575	P < 0.05
MYO18B	LA - Control	-2.365	0.007	0.575	P < 0.05
MED12L	LA - MIXED2	-3.453	0.007	0.575	P < 0.05
RGS18	MIXED1 - MIXED2	-3.03	0.007	0.575	P < 0.05
BCL2L1	LA - Control	-2.394	0.007	0.575	P < 0.05
DHRS13	LA - Control	-1.956	0.007	0.575	P < 0.05
PIGQ	LA - Control	-1.906	0.007	0.575	P < 0.05
TDRD9	LA - MIXED2	-2.522	0.007	0.575	P < 0.05
SLC9A9	LA - MIXED2	-2.456	0.007	0.575	P < 0.05
SLC6A18	MIXED2 - Control	1.03	0.007	0.575	P < 0.05
RPS20	MIXED2 - Control	0.872	0.007	0.575
ABO	MIXED1 - MIXED2	-3.395	0.007	0.575	P < 0.05
ANGPT1	MIXED1 - MIXED2	-2.148	0.007	0.575	P < 0.05
PTGS1	MIXED1 - MIXED2	-3.7	0.007	0.575	P < 0.05
ZFPM1	MIXED1 - Control	-3.443	0.007	0.575	P < 0.05
GZMK	MIXED1 - LA	-1.234	0.008	0.575	P < 0.05
TPM1	MIXED1 - MIXED2	-3.942	0.008	0.575	P < 0.05
HBB	MIXED2 - Control	-1.085	0.008	0.575	P < 0.05
ALOX5	LA - Control	-2.116	0.008	0.575	P < 0.05
RPS3A	MIXED2 - Control	0.972	0.008	0.575
MRGPRG	MIXED2 - Control	1.091	0.008	0.575	P < 0.05
ATP2C1	LA - MIXED2	-1.993	0.008	0.575	P < 0.05
PPT2	MIXED1 - MIXED2	-2.862	0.008	0.575	P < 0.05
PPT2	LA - MIXED2	-2.51	0.008	0.575	P < 0.05
DEFA4	LA - MIXED2	-2.006	0.008	0.575	P < 0.05
GATA1	MIXED1 - MIXED2	-2.713	0.008	0.575	P < 0.05
SEPTIN5	MIXED1 - MIXED2	-2.697	0.008	0.575	P < 0.05
POLB	MIXED2 - Control	0.924	0.008	0.575
GFI1B	MIXED1 - MIXED2	-3.134	0.008	0.575	P < 0.05
MPL	MIXED1 - MIXED2	-3.093	0.008	0.575	P < 0.05
PDIA5	LA - Control	-2.421	0.008	0.575	P < 0.05
STEAP1	LA - MIXED2	-2.646	0.008	0.575	P < 0.05
PDCD4	LA - MIXED2	-2.631	0.008	0.575	P < 0.05
FBXL8	MIXED2 - Control	1.144	0.008	0.575	P < 0.05
WRNIP1	LA - Control	-2.358	0.008	0.575	P < 0.05
PRDM8	LA - Control	-3.072	0.008	0.575	P < 0.05
ANK1	LA - Control	-1.533	0.008	0.575	P < 0.05
XK	MIXED1 - Control	-2.778	0.008	0.575	P < 0.05
SLC17A9	MIXED2 - Control	1.067	0.008	0.575	P < 0.05
HOXB9	MIXED1 - MIXED2	-3.335	0.008	0.575	P < 0.05
SON	LA - Control	-2.002	0.008	0.575	P < 0.05
MED12L	LA - Control	-3.035	0.008	0.575	P < 0.05
UNC5A	MIXED2 - Control	1.172	0.008	0.575	P < 0.05
UNC13D	LA - Control	-1.658	0.008	0.575	P < 0.05
NKX3-1	MIXED2 - Control	0.698	0.008	0.575
BAGE3	MIXED2 - Control	1.08	0.008	0.575	P < 0.05
CLEC18C	MIXED1 - MIXED2	-3.104	0.008	0.575	P < 0.05
PTGS1	MIXED1 - Control	-3.367	0.008	0.575	P < 0.05
GZMM	MIXED1 - LA	-0.835	0.009	0.575
IGHM	LA - MIXED2	1.347	0.009	0.575	P < 0.05
EPOR	MIXED1 - Control	-3.217	0.009	0.575	P < 0.05
LTBP1	LA - Control	-3.32	0.009	0.575	P < 0.05
ALOX5	MIXED1 - Control	-2.627	0.009	0.575	P < 0.05
AVPR1B	LA - MIXED2	-2.349	0.009	0.575	P < 0.05
DRD5	MIXED2 - Control	1.45	0.009	0.575	P < 0.05
SPDYC	MIXED1 - Control	-2.902	0.009	0.575	P < 0.05
RUFY1	LA - Control	-1.974	0.009	0.575	P < 0.05
TMEM91	LA - Control	-2.776	0.009	0.575	P < 0.05
ABCC4	LA - MIXED2	-2.611	0.009	0.575	P < 0.05
CDHR1	LA - MIXED2	-2.596	0.009	0.575	P < 0.05
ARHGAP22	LA - MIXED2	-2.239	0.009	0.575	P < 0.05
ARHGAP22	LA - Control	-2.045	0.009	0.575	P < 0.05
ENO1	MIXED2 - Control	0.773	0.009	0.575
CD99	MIXED2 - Control	1.385	0.009	0.575	P < 0.05
SEPTIN5	MIXED1 - Control	-3.375	0.009	0.575	P < 0.05
SEPTIN5	LA - Control	-3.232	0.009	0.575	P < 0.05
RUNX1T1	LA - Control	-1.94	0.009	0.575	P < 0.05
EIF1AY	MIXED1 - Control	-2.804	0.009	0.575	P < 0.05
AQP3	LA - MIXED2	-2.403	0.009	0.575	P < 0.05
MECOM	LA - MIXED2	-2.809	0.009	0.575	P < 0.05
ABCB6	LA - MIXED2	-2.485	0.009	0.575	P < 0.05
CD7	LA - Control	-1.873	0.009	0.575	P < 0.05
IFI44L	LA - Control	-2.463	0.009	0.575	P < 0.05
GABARAPL2	LA - MIXED2	-2.367	0.009	0.575	P < 0.05
PDCD4	LA - Control	-2.546	0.009	0.575	P < 0.05
TRAK2	LA - MIXED2	-1.581	0.009	0.575	P < 0.05
WSB1	LA - Control	-1.999	0.009	0.575	P < 0.05
PNO1	LA - MIXED2	-3.047	0.009	0.575	P < 0.05
PRDM8	MIXED1 - MIXED2	-3.44	0.009	0.575	P < 0.05
PDLIM1	LA - MIXED2	-2.466	0.009	0.575	P < 0.05
ZNF711	MIXED1 - Control	-2.365	0.009	0.575	P < 0.05
XYLT2	LA - MIXED2	-1.58	0.009	0.575	P < 0.05
GATA2	LA - MIXED2	-3.588	0.009	0.575	P < 0.05
AIF1	LA - MIXED2	-2.503	0.009	0.575	P < 0.05
ADCK2	LA - Control	-1.934	0.009	0.575	P < 0.05
NCR3	MIXED2 - Control	0.894	0.009	0.575
RASGRP4	LA - Control	-2.852	0.009	0.575	P < 0.05
RBM38	MIXED1 - Control	-3.417	0.009	0.575	P < 0.05
PRSS57	MIXED2 - Control	1.266	0.009	0.575	P < 0.05
ABO	MIXED1 - Control	-2.93	0.009	0.575	P < 0.05
CABLES1	LA - MIXED2	-2.25	0.009	0.575	P < 0.05
CLEC18C	MIXED1 - Control	-2.749	0.009	0.575	P < 0.05
CLU	MIXED1 - Control	-3.206	0.009	0.575	P < 0.05
EIF4EBP1	MIXED2 - Control	0.76	0.009	0.575
FZD4	LA - Control	-1.665	0.009	0.575	P < 0.05
H3C10	MIXED2 - Control	-1.151	0.009	0.575	P < 0.05
MTRNR2L8	LA - MIXED2	-1.834	0.009	0.575	P < 0.05
NRIP1	MIXED1 - Control	-3.072	0.009	0.575	P < 0.05
RHCE	MIXED1 - MIXED2	-2.405	0.009	0.575	P < 0.05
S100A12	MIXED1 - MIXED2	-2.301	0.009	0.575	P < 0.05
JCHAIN	LA - Control	1.379	0.01	0.575	P < 0.05
TRBC1	LA - MIXED2	2.036	0.01	0.575	P < 0.05
SERPINA1	LA - Control	-1.925	0.01	0.575	P < 0.05
CMTM5	MIXED1 - Control	-2.667	0.01	0.575	P < 0.05
DEFA1B	MIXED1 - MIXED2	-5.719	0.01	0.575	P < 0.05
ELN	MIXED2 - Control	1.145	0.01	0.575	P < 0.05
SLFN11	LA - MIXED2	-2.059	0.01	0.575	P < 0.05
FBRS	LA - MIXED2	-2.575	0.01	0.575	P < 0.05
NFE2	MIXED1 - MIXED2	-3.352	0.01	0.575	P < 0.05
BTN3A2	LA - Control	-1.591	0.01	0.575	P < 0.05
CDKN2D	LA - Control	-2.843	0.01	0.575	P < 0.05
GYPE	MIXED1 - Control	-2.258	0.01	0.575	P < 0.05
MMP9	MIXED1 - Control	-3.986	0.01	0.575	P < 0.05
MECOM	MIXED1 - MIXED2	-2.727	0.01	0.575	P < 0.05
SOS1	LA - MIXED2	-2.421	0.01	0.575	P < 0.05
SLC2A1	LA - MIXED2	-2.059	0.01	0.575	P < 0.05
PADI4	MIXED1 - Control	-2.403	0.01	0.575	P < 0.05
SF3B3	MIXED2 - Control	0.9	0.01	0.575
STEAP1	MIXED1 - Control	-2.997	0.01	0.575	P < 0.05
PARVB	LA - MIXED2	-1.41	0.01	0.575	P < 0.05
SLC40A1	MIXED2 - Control	-0.923	0.01	0.575
TOX	MIXED1 - MIXED2	-3.036	0.01	0.575	P < 0.05
SLC25A37	MIXED1 - MIXED2	-3.211	0.01	0.575	P < 0.05
CMAS	LA - MIXED2	-2.195	0.01	0.575	P < 0.05
WRNIP1	LA - MIXED2	-2.395	0.01	0.575	P < 0.05
PNO1	LA - Control	-2.852	0.01	0.575	P < 0.05
NT5M	LA - MIXED2	-2.028	0.01	0.575	P < 0.05
VANGL2	MIXED2 - Control	1.053	0.01	0.575	P < 0.05
TMEM159	LA - MIXED2	-2.527	0.01	0.575	P < 0.05
XK	MIXED1 - MIXED2	-2.732	0.01	0.575	P < 0.05
TMSB10	MIXED2 - Control	0.917	0.01	0.575
ZNF711	LA - Control	-2.482	0.01	0.575	P < 0.05
TIA1	LA - Control	-2.429	0.01	0.575	P < 0.05
TNS1	LA - Control	-1.748	0.01	0.575	P < 0.05
B9D2	MIXED2 - Control	0.814	0.01	0.575
RBM4B	MIXED2 - Control	0.766	0.01	0.575
PDGFB	MIXED2 - Control	0.97	0.01	0.575
ADCK2	LA - MIXED2	-2.061	0.01	0.575	P < 0.05
RSAD2	LA - MIXED2	-2.64	0.01	0.575	P < 0.05
RSAD2	LA - Control	-2.465	0.01	0.575	P < 0.05
NLRP6	MIXED2 - Control	1.044	0.01	0.575	P < 0.05
YPEL4	MIXED1 - Control	-2.603	0.01	0.575	P < 0.05
DIPK1B	LA - MIXED2	-2.133	0.01	0.575	P < 0.05
CR1L	MIXED1 - Control	-3.779	0.01	0.575	P < 0.05
OGT	LA - Control	-2.463	0.01	0.575	P < 0.05
HEMGN	LA - MIXED2	-2.548	0.01	0.575	P < 0.05
CA13	MIXED1 - MIXED2	-3.079	0.01	0.575	P < 0.05
BPGM	LA - Control	-2.239	0.01	0.575	P < 0.05
ERLIN1	LA - Control	-1.889	0.01	0.575	P < 0.05
C1QL3	MIXED1 - Control	-3.005	0.01	0.575	P < 0.05
CTSG	LA - MIXED2	-2.283	0.01	0.575	P < 0.05
FNDC10	MIXED2 - Control	1.048	0.01	0.575	P < 0.05
NRIP1	MIXED1 - MIXED2	-3.245	0.01	0.575	P < 0.05
PRKAR2B	MIXED1 - MIXED2	-2.587	0.01	0.575	P < 0.05
RPL31	MIXED2 - Control	0.88	0.01	0.575
S100A8	MIXED1 - MIXED2	-3.096	0.01	0.575	P < 0.05
SERPINE2	MIXED1 - Control	-2.409	0.01	0.575	P < 0.05
PDZD8	LA - MIXED2	-2.344	0.01	0.575	P < 0.05
CCDC141	MIXED1 - LA	-1.079	0.011	0.575	P < 0.05
HLA-DPA1	LA - Control	2.916	0.011	0.575	P < 0.05
RALGDS	LA - Control	-1.973	0.011	0.575	P < 0.05
ULK3	LA - MIXED2	-2.121	0.011	0.575	P < 0.05
ULK3	LA - Control	-2.005	0.011	0.575	P < 0.05
MSGN1	LA - Control	-1.686	0.011	0.575	P < 0.05
MECP2	LA - Control	-1.924	0.011	0.575	P < 0.05
LDB1	LA - MIXED2	-2.537	0.011	0.575	P < 0.05
HMGB2	MIXED2 - Control	-1.067	0.011	0.575	P < 0.05
BTN3A2	LA - MIXED2	-1.75	0.011	0.575	P < 0.05
CTSW	MIXED1 - MIXED2	-2.581	0.011	0.575	P < 0.05
EIF4A2	LA - Control	-1.212	0.011	0.575	P < 0.05
PPBP	LA - Control	-2.75	0.011	0.575	P < 0.05
FSCN1	LA - MIXED2	-2.363	0.011	0.575	P < 0.05
SPTA1	MIXED1 - MIXED2	-2.587	0.011	0.575	P < 0.05
WNT10B	MIXED1 - MIXED2	-2.483	0.011	0.575	P < 0.05
WNT10B	MIXED1 - Control	-2.283	0.011	0.575	P < 0.05
DGKD	LA - Control	-1.872	0.011	0.575	P < 0.05
ARRB1	LA - MIXED2	-2.197	0.011	0.575	P < 0.05
CAMP	MIXED1 - MIXED2	-2.737	0.011	0.575	P < 0.05
HDGF	LA - Control	-2.254	0.011	0.575	P < 0.05
MAN2A2	LA - Control	-2.755	0.011	0.575	P < 0.05
THY1	MIXED2 - Control	0.847	0.011	0.575
SLC2A1	MIXED2 - Control	-1.484	0.011	0.575	P < 0.05
NPIPA1	LA - Control	-3.175	0.011	0.575	P < 0.05
STEAP1	MIXED1 - MIXED2	-3.193	0.011	0.575	P < 0.05
PPP1R15A	LA - Control	-2.185	0.011	0.575	P < 0.05
EIF2AK1	MIXED2 - Control	-1.029	0.011	0.575	P < 0.05
XPO7	LA - MIXED2	-2.23	0.011	0.575	P < 0.05
ZDHHC5	LA - MIXED2	-1.506	0.011	0.575	P < 0.05
MEMO1	MIXED2 - Control	1.036	0.011	0.575	P < 0.05
PRDM8	MIXED1 - Control	-3.071	0.011	0.575	P < 0.05
IFNA4	MIXED2 - Control	1.095	0.011	0.575	P < 0.05
TMBIM1	LA - MIXED2	-2.218	0.011	0.575	P < 0.05
IKZF5	LA - Control	-1.873	0.011	0.575	P < 0.05
USB1	MIXED2 - Control	0.564	0.011	0.575
SLA2	MIXED1 - Control	-2.4	0.011	0.575	P < 0.05
SLA2	LA - MIXED2	-2.229	0.011	0.575	P < 0.05
MYO18B	LA - MIXED2	-2.287	0.011	0.575	P < 0.05
GATA2	LA - Control	-3.264	0.011	0.575	P < 0.05
HLA-DPA1	MIXED2 - Control	1.507	0.011	0.575	P < 0.05
BCL2L1	MIXED1 - Control	-3.06	0.011	0.575	P < 0.05
UBALD1	MIXED2 - Control	0.634	0.011	0.575
SYT11	MIXED2 - Control	0.701	0.011	0.575
DIPK1B	LA - Control	-1.842	0.011	0.575	P < 0.05
FAM89B	MIXED2 - Control	0.827	0.011	0.575
STEAP2	LA - MIXED2	-2.691	0.011	0.575	P < 0.05
ENHO	MIXED2 - Control	1.154	0.011	0.575	P < 0.05
ELF2	MIXED2 - Control	0.791	0.011	0.575
SMIM4	MIXED2 - Control	0.594	0.011	0.575
C17orf50	MIXED2 - Control	0.716	0.011	0.575
CLEC18C	LA - MIXED2	-2.927	0.011	0.575	P < 0.05
PARP10	LA - MIXED2	-2.487	0.011	0.575	P < 0.05
SERPINE2	MIXED1 - MIXED2	-2.598	0.011	0.575	P < 0.05
HBA1	MIXED1 - Control	-9.402	0.011	0.575	P < 0.05
CD14	LA - MIXED2	-1.64	0.012	0.575	P < 0.05
CD59	LA - Control	-2.359	0.012	0.575	P < 0.05
RPL34	MIXED2 - Control	0.74	0.012	0.575
ERMAP	LA - Control	-2.327	0.012	0.575	P < 0.05
STRIP2	LA - MIXED2	-2.178	0.012	0.575	P < 0.05
RAD9A	LA - MIXED2	-2.116	0.012	0.575	P < 0.05
SPAG6	MIXED1 - MIXED2	-3.063	0.012	0.575	P < 0.05
IFIT1	MIXED1 - MIXED2	-2.946	0.012	0.575	P < 0.05
MAFG	LA - MIXED2	-1.681	0.012	0.575	P < 0.05
S100A9	MIXED1 - MIXED2	-3.213	0.012	0.575	P < 0.05
SPTA1	LA - MIXED2	-2.172	0.012	0.575	P < 0.05
TFR2	LA - MIXED2	-2.271	0.012	0.575	P < 0.05
DGKD	LA - MIXED2	-1.959	0.012	0.575	P < 0.05
RUNX1T1	MIXED1 - MIXED2	-2.659	0.012	0.575	P < 0.05
AQP3	LA - Control	-2.045	0.012	0.575	P < 0.05
CCS	LA - Control	-2.29	0.012	0.575	P < 0.05
FMNL1	MIXED2 - Control	0.628	0.012	0.575
MAN2A2	MIXED1 - Control	-3.1	0.012	0.575	P < 0.05
CD7	MIXED1 - Control	-2.472	0.012	0.575	P < 0.05
MLC1	MIXED1 - MIXED2	-3.288	0.012	0.575	P < 0.05
ADCY6	MIXED1 - Control	-2.429	0.012	0.575	P < 0.05
ARMC8	LA - MIXED2	-2.007	0.012	0.575	P < 0.05
MRPL16	MIXED2 - Control	0.674	0.012	0.575
ARGLU1	LA - Control	-2.033	0.012	0.575	P < 0.05
CSH2	MIXED2 - Control	0.892	0.012	0.575
SNURF	LA - MIXED2	-1.915	0.012	0.575	P < 0.05
GTDC1	MIXED1 - Control	-2.665	0.012	0.575	P < 0.05
SYT3	MIXED2 - Control	1.124	0.012	0.575	P < 0.05
RGS18	LA - Control	-3.042	0.012	0.575	P < 0.05
TMEM171	MIXED2 - Control	0.951	0.012	0.575
ATP2A3	MIXED1 - MIXED2	-3.407	0.012	0.575	P < 0.05
ATP2A3	LA - MIXED2	-2.288	0.012	0.575	P < 0.05
RBM38	MIXED2 - Control	-1.275	0.012	0.575	P < 0.05
HEMGN	MIXED1 - MIXED2	-2.759	0.012	0.575	P < 0.05
IFI6	MIXED1 - MIXED2	-3.354	0.012	0.575	P < 0.05
THBS1	LA - MIXED2	-1.82	0.012	0.575	P < 0.05
ANGPT1	LA - Control	-1.879	0.012	0.575	P < 0.05
CLU	MIXED1 - MIXED2	-3.025	0.012	0.575	P < 0.05
DUX1	MIXED2 - Control	1.445	0.012	0.575	P < 0.05
H1-0	MIXED1 - Control	-3.49	0.012	0.575	P < 0.05
STMP1	LA - MIXED2	-1.742	0.012	0.575	P < 0.05
SIT1	MIXED1 - LA	-1.086	0.013	0.575	P < 0.05
EPB42	LA - MIXED2	-2.226	0.013	0.575	P < 0.05
EPOR	LA - MIXED2	-2.704	0.013	0.575	P < 0.05
FECH	MIXED2 - Control	-1.08	0.013	0.575	P < 0.05
OXT	MIXED2 - Control	0.836	0.013	0.575
CD44	MIXED2 - Control	1.1	0.013	0.575	P < 0.05
LAT	LA - MIXED2	-2.298	0.013	0.575	P < 0.05
SRSF5	LA - Control	-1.492	0.013	0.575	P < 0.05
FGR	MIXED2 - Control	-1.013	0.013	0.575	P < 0.05
SMIM5	LA - MIXED2	-2.658	0.013	0.575	P < 0.05
CTTN	LA - Control	-1.882	0.013	0.575	P < 0.05
UBE2G2	LA - Control	-1.963	0.013	0.575	P < 0.05
ZSWIM8	LA - Control	-2.053	0.013	0.575	P < 0.05
USP15	LA - MIXED2	-1.875	0.013	0.575	P < 0.05
ATG4D	LA - Control	-1.88	0.013	0.575	P < 0.05
CTNND1	LA - MIXED2	-2.133	0.013	0.575	P < 0.05
CD52	MIXED2 - Control	0.799	0.013	0.575
LTF	MIXED1 - MIXED2	-3.06	0.013	0.575	P < 0.05
GPM6A	MIXED2 - Control	0.594	0.013	0.575
MPL	MIXED1 - Control	-2.556	0.013	0.575	P < 0.05
CDK2AP2	MIXED2 - Control	0.726	0.013	0.575
CLPP	MIXED2 - Control	0.681	0.013	0.575
RAPGEF2	LA - Control	-2.056	0.013	0.575	P < 0.05
NBEAL2	LA - Control	-2.044	0.013	0.575	P < 0.05
NLK	LA - Control	-2.031	0.013	0.575	P < 0.05
LUC7L	LA - Control	-2.113	0.013	0.575	P < 0.05
HJURP	LA - Control	-1.193	0.013	0.575	P < 0.05
YOD1	LA - MIXED2	-1.803	0.013	0.575	P < 0.05
SLC37A1	LA - MIXED2	-2.285	0.013	0.575	P < 0.05
TWSG1	LA - MIXED2	-2.051	0.013	0.575	P < 0.05
ZNF711	MIXED1 - MIXED2	-2.27	0.013	0.575	P < 0.05
HOXB9	MIXED1 - Control	-2.653	0.013	0.575	P < 0.05
TMEM106C	LA - MIXED2	-2.302	0.013	0.575	P < 0.05
MARVELD1	LA - MIXED2	-2.41	0.013	0.575	P < 0.05
DTD1	LA - MIXED2	-2.464	0.013	0.575	P < 0.05
YTHDC1	LA - Control	-1.893	0.013	0.575	P < 0.05
NKAIN2	LA - MIXED2	-2.701	0.013	0.575	P < 0.05
NIBAN3	MIXED1 - Control	-3.218	0.013	0.575	P < 0.05
CR1L	LA - MIXED2	-2.941	0.013	0.575	P < 0.05
CXCL12	LA - Control	-2.089	0.013	0.575	P < 0.05
MSI2	MIXED1 - MIXED2	-3.728	0.013	0.575	P < 0.05
HMBS	LA - MIXED2	-1.863	0.013	0.575	P < 0.05
AHSP	MIXED1 - MIXED2	-3.158	0.013	0.575	P < 0.05
C1QL3	LA - Control	-2.899	0.013	0.575	P < 0.05
H3C10	LA - Control	-1.966	0.013	0.575	P < 0.05
HNRNPM	LA - Control	-1.439	0.013	0.575	P < 0.05
PARP10	LA - Control	-2.211	0.013	0.575	P < 0.05
PLCXD1	LA - MIXED2	-2.016	0.013	0.575	P < 0.05
RAP2B	LA - Control	-1.573	0.013	0.575	P < 0.05
UTF1	MIXED2 - Control	1.018	0.013	0.575	P < 0.05
HS3ST3B1	LA - MIXED2	-1.969	0.013	0.575	P < 0.05
ISG20	MIXED1 - LA	-1.663	0.014	0.575	P < 0.05
MMP9	MIXED1 - LA	-1.331	0.014	0.575	P < 0.05
LCP1	LA - MIXED2	1.486	0.014	0.575	P < 0.05
KEL	MIXED1 - MIXED2	-2.626	0.014	0.575	P < 0.05
KEL	LA - MIXED2	-2.274	0.014	0.575	P < 0.05
CD14	LA - Control	-1.38	0.014	0.575	P < 0.05
BLVRB	MIXED1 - Control	-3.141	0.014	0.575	P < 0.05
BLVRB	LA - MIXED2	-2.425	0.014	0.575	P < 0.05
GSTM2	LA - MIXED2	-2.922	0.014	0.575	P < 0.05
RPL21	MIXED2 - Control	1.015	0.014	0.575	P < 0.05
RPL30	MIXED2 - Control	0.559	0.014	0.575
LAT	MIXED1 - MIXED2	-3.171	0.014	0.575	P < 0.05
ESCO2	LA - MIXED2	-1.398	0.014	0.575	P < 0.05
OAS1	MIXED2 - Control	0.691	0.014	0.575
PRKD2	MIXED2 - Control	0.568	0.014	0.575
MSGN1	LA - MIXED2	-1.869	0.014	0.575	P < 0.05
TESC	MIXED1 - Control	-2.85	0.014	0.575	P < 0.05
GABBR1	MIXED1 - Control	-2.742	0.014	0.575	P < 0.05
FCN1	LA - Control	-1.704	0.014	0.575	P < 0.05
MEIS1	LA - MIXED2	-1.856	0.014	0.575	P < 0.05
MEIS1	LA - Control	-1.702	0.014	0.575	P < 0.05
SELP	LA - MIXED2	-3.103	0.014	0.575	P < 0.05
SLPI	MIXED2 - Control	-0.89	0.014	0.575
SCARF1	LA - MIXED2	-2.077	0.014	0.575	P < 0.05
NFE2L3	MIXED2 - Control	0.974	0.014	0.575
CDC34	MIXED2 - Control	-0.834	0.014	0.575
ESRRA	MIXED2 - Control	1.093	0.014	0.575	P < 0.05
EIF1AY	LA - MIXED2	-2.339	0.014	0.575	P < 0.05
RAPSN	MIXED2 - Control	0.973	0.014	0.575
MECOM	LA - Control	-2.264	0.014	0.575	P < 0.05
PTK2	LA - MIXED2	-1.926	0.014	0.575	P < 0.05
TSPAN32	LA - Control	-2.713	0.014	0.575	P < 0.05
LUC7L3	LA - MIXED2	-2.023	0.014	0.575	P < 0.05
RNF167	LA - Control	-2.106	0.014	0.575	P < 0.05
NLK	LA - MIXED2	-2.081	0.014	0.575	P < 0.05
EVA1B	LA - MIXED2	-2.341	0.014	0.575	P < 0.05
YOD1	LA - Control	-1.637	0.014	0.575	P < 0.05
LY6G6D	LA - MIXED2	-2.525	0.014	0.575	P < 0.05
ZNF711	LA - MIXED2	-2.386	0.014	0.575	P < 0.05
TIA1	LA - MIXED2	-2.342	0.014	0.575	P < 0.05
MCPH1	LA - MIXED2	-1.892	0.014	0.575	P < 0.05
GTDC1	LA - MIXED2	-1.798	0.014	0.575	P < 0.05
VPS13A	LA - Control	-1.38	0.014	0.575	P < 0.05
RDH13	LA - Control	-1.963	0.014	0.575	P < 0.05
MBD3L2	MIXED2 - Control	1.118	0.014	0.575	P < 0.05
DIPK1B	MIXED1 - MIXED2	-2.706	0.014	0.575	P < 0.05
NKAIN2	LA - Control	-2.483	0.014	0.575	P < 0.05
GABRG1	MIXED1 - Control	-2.444	0.014	0.575	P < 0.05
RBPMS2	MIXED1 - Control	-2.146	0.014	0.575	P < 0.05
ADAM15	LA - MIXED2	-2.849	0.014	0.575	P < 0.05
ING5	LA - Control	-1.727	0.014	0.575	P < 0.05
SNRNP70	LA - Control	-2.047	0.014	0.575	P < 0.05
HMBS	MIXED1 - Control	-3.443	0.014	0.575	P < 0.05
IFI6	MIXED1 - Control	-2.956	0.014	0.575	P < 0.05
PRSS57	LA - MIXED2	-2.657	0.014	0.575	P < 0.05
ADAT3	MIXED2 - Control	0.83	0.014	0.575
KRTAP12-2	MIXED2 - Control	0.944	0.014	0.575
MTRNR2L8	LA - Control	-1.455	0.014	0.575	P < 0.05
PRR20A	MIXED2 - Control	1.977	0.014	0.575	P < 0.05
TTLL3	LA - Control	-1.726	0.014	0.575	P < 0.05
LTBP1	MIXED1 - MIXED2	-2.483	0.015	0.575	P < 0.05
IMPDH2	LA - Control	-2.501	0.015	0.575	P < 0.05
KDM2B	MIXED2 - Control	0.954	0.015	0.575
RYR3	LA - Control	-2.419	0.015	0.575	P < 0.05
CMTM5	MIXED1 - MIXED2	-2.513	0.015	0.575	P < 0.05
ACTN1	LA - MIXED2	-1.953	0.015	0.575	P < 0.05
WDR26	LA - Control	-1.529	0.015	0.575	P < 0.05
TMEM30A	LA - MIXED2	-2.292	0.015	0.575	P < 0.05
SP9	LA - MIXED2	-2.066	0.015	0.575	P < 0.05
CDHR1	LA - Control	-2.157	0.015	0.575	P < 0.05
SIRT6	MIXED1 - MIXED2	-3.256	0.015	0.575	P < 0.05
FABP4	LA - Control	-2.428	0.015	0.575	P < 0.05
FOXO3	LA - Control	-1.991	0.015	0.575	P < 0.05
CKS1B	MIXED2 - Control	0.923	0.015	0.575
CFHR1	MIXED2 - Control	0.819	0.015	0.575
MXD1	LA - Control	-2.164	0.015	0.575	P < 0.05
SPN	LA - MIXED2	-2.013	0.015	0.575	P < 0.05
TAL1	MIXED1 - MIXED2	-2.336	0.015	0.575	P < 0.05
TAL1	LA - MIXED2	-2.125	0.015	0.575	P < 0.05
YBX3	LA - Control	-2.277	0.015	0.575	P < 0.05
TNFRSF10C	LA - Control	-2.327	0.015	0.575	P < 0.05
KAT2B	LA - Control	-1.828	0.015	0.575	P < 0.05
CLK1	LA - Control	-1.75	0.015	0.575	P < 0.05
TRPC6	MIXED1 - MIXED2	-2.451	0.015	0.575	P < 0.05
EIF1AY	MIXED1 - MIXED2	-2.629	0.015	0.575	P < 0.05
MED13	LA - Control	-1.56	0.015	0.575	P < 0.05
ANXA3	MIXED1 - Control	-2.744	0.015	0.575	P < 0.05
PLTP	LA - MIXED2	-2.175	0.015	0.575	P < 0.05
TRIM10	MIXED2 - Control	-1.203	0.015	0.575	P < 0.05
NPIPA1	LA - MIXED2	-2.962	0.015	0.575	P < 0.05
PLXNB2	MIXED2 - Control	1.193	0.015	0.575	P < 0.05
ATG14	LA - MIXED2	-2.243	0.015	0.575	P < 0.05
HECTD1	LA - MIXED2	-1.358	0.015	0.575	P < 0.05
HP1BP3	LA - Control	-1.715	0.015	0.575	P < 0.05
NT5M	MIXED1 - Control	-2.693	0.015	0.575	P < 0.05
TMEM159	LA - Control	-2.131	0.015	0.575	P < 0.05
POLD4	MIXED2 - Control	0.926	0.015	0.575
LY6G6D	LA - Control	-2.369	0.015	0.575	P < 0.05
MARCKSL1	MIXED2 - Control	1.013	0.015	0.575	P < 0.05
OSBP2	MIXED1 - MIXED2	-3.153	0.015	0.575	P < 0.05
SLA2	MIXED1 - MIXED2	-2.354	0.015	0.575	P < 0.05
ACCS	LA - MIXED2	-2.154	0.015	0.575	P < 0.05
SMYD4	LA - MIXED2	-1.685	0.015	0.575	P < 0.05
DTD1	LA - Control	-2.31	0.015	0.575	P < 0.05
TIMD4	MIXED1 - Control	-2.551	0.015	0.575	P < 0.05
R3HDM4	LA - Control	-2.127	0.015	0.575	P < 0.05
TDRD9	MIXED1 - MIXED2	-2.679	0.015	0.575	P < 0.05
UROD	MIXED1 - Control	-4.749	0.015	0.575	P < 0.05
SNRNP70	LA - MIXED2	-2.125	0.015	0.575	P < 0.05
GSTM5	LA - MIXED2	-2.456	0.015	0.575	P < 0.05
THBS1	MIXED1 - Control	-2.281	0.015	0.575	P < 0.05
C1QL3	MIXED1 - MIXED2	-2.681	0.015	0.575	P < 0.05
CLEC18C	LA - Control	-2.572	0.015	0.575	P < 0.05
FAM178B	LA - MIXED2	-2.178	0.015	0.575	P < 0.05
FZD4	LA - MIXED2	-1.632	0.015	0.575	P < 0.05
KIT	MIXED2 - Control	1.012	0.015	0.575	P < 0.05
PPIAL4F	MIXED2 - Control	1.22	0.015	0.575	P < 0.05
SPINT2	LA - Control	-1.997	0.015	0.575	P < 0.05
HBA1	MIXED1 - MIXED2	-7.028	0.015	0.575	P < 0.05
SERPINA1	LA - MIXED2	-1.777	0.016	0.575	P < 0.05
CD59	MIXED1 - Control	-2.753	0.016	0.575	P < 0.05
CD59	LA - MIXED2	-2.219	0.016	0.575	P < 0.05
RPL24	MIXED2 - Control	0.692	0.016	0.575
SPDYC	LA - MIXED2	-3.008	0.016	0.575	P < 0.05
DNTT	MIXED2 - Control	0.956	0.016	0.575
NOP2	MIXED2 - Control	0.763	0.016	0.575
CCDC112	LA - MIXED2	-1.667	0.016	0.575	P < 0.05
TMEM91	MIXED1 - MIXED2	-3.219	0.016	0.575	P < 0.05
ACVR1	MIXED1 - Control	-2.361	0.016	0.575	P < 0.05
CDHR1	MIXED1 - MIXED2	-3.157	0.016	0.575	P < 0.05
CTTN	MIXED1 - Control	-2.162	0.016	0.575	P < 0.05
CDKN2D	MIXED1 - Control	-3.404	0.016	0.575	P < 0.05
GADD45A	LA - Control	-1.457	0.016	0.575	P < 0.05
DLAT	LA - MIXED2	-1.388	0.016	0.575	P < 0.05
HOXB3	LA - MIXED2	-1.814	0.016	0.575	P < 0.05
IFNA14	MIXED2 - Control	0.958	0.016	0.575
TCF3	LA - Control	-1.813	0.016	0.575	P < 0.05
TFRC	LA - Control	-3.298	0.016	0.575	P < 0.05
TAGLN2	LA - MIXED2	-2.028	0.016	0.575	P < 0.05
KCNK5	MIXED1 - MIXED2	-2.41	0.016	0.575	P < 0.05
STOM	MIXED1 - Control	-2.71	0.016	0.575	P < 0.05
TRPC6	MIXED1 - Control	-2.202	0.016	0.575	P < 0.05
TRPC6	LA - MIXED2	-2.166	0.016	0.575	P < 0.05
MECOM	MIXED1 - Control	-2.182	0.016	0.575	P < 0.05
PDIA5	MIXED1 - MIXED2	-2.887	0.016	0.575	P < 0.05
LYPLA2	MIXED2 - Control	1.004	0.016	0.575	P < 0.05
FOXB1	MIXED2 - Control	1.014	0.016	0.575	P < 0.05
FADS1	LA - MIXED2	-1.676	0.016	0.575	P < 0.05
TOX	LA - MIXED2	-2.19	0.016	0.575	P < 0.05
PLEKHM2	MIXED2 - Control	0.566	0.016	0.575
UBFD1	MIXED2 - Control	0.792	0.016	0.575
KIDINS220	LA - MIXED2	-1.359	0.016	0.575	P < 0.05
AGBL5	LA - Control	-1.759	0.016	0.575	P < 0.05
TSPYL2	LA - Control	-2.141	0.016	0.575	P < 0.05
DEPTOR	LA - MIXED2	-2.122	0.016	0.575	P < 0.05
DCLRE1B	LA - Control	-1.711	0.016	0.575	P < 0.05
CARD14	LA - MIXED2	-2.129	0.016	0.575	P < 0.05
TIMD4	MIXED1 - MIXED2	-2.623	0.016	0.575	P < 0.05
SLC39A3	LA - Control	-1.927	0.016	0.575	P < 0.05
DHRS13	MIXED1 - Control	-2.473	0.016	0.575	P < 0.05
DIPK1B	MIXED1 - Control	-2.415	0.016	0.575	P < 0.05
COL24A1	LA - MIXED2	-1.732	0.016	0.575	P < 0.05
NMRK2	MIXED2 - Control	0.853	0.016	0.575
DND1	MIXED2 - Control	0.973	0.016	0.575
UNC13D	LA - MIXED2	-1.573	0.016	0.575	P < 0.05
MSI2	MIXED1 - Control	-3.399	0.016	0.575	P < 0.05
SVIP	LA - Control	-1.672	0.016	0.575	P < 0.05
CXCL13	MIXED1 - LA	-1.836	0.017	0.575	P < 0.05
FECH	LA - MIXED2	-2.138	0.017	0.575	P < 0.05
LYZ	MIXED2 - Control	0.594	0.017	0.575
PDE4C	LA - MIXED2	-1.961	0.017	0.575	P < 0.05
EPSTI1	MIXED1 - Control	-1.677	0.017	0.575	P < 0.05
INPP5J	LA - MIXED2	-1.984	0.017	0.575	P < 0.05
RAB37	MIXED1 - MIXED2	-2.746	0.017	0.575	P < 0.05
ALAS2	MIXED1 - MIXED2	-2.77	0.017	0.575	P < 0.05
DNAJA4	LA - Control	-2.535	0.017	0.575	P < 0.05
ST6GAL2	MIXED1 - MIXED2	-2.523	0.017	0.575	P < 0.05
SLC1A5	LA - Control	-1.436	0.017	0.575	P < 0.05
CUL7	MIXED2 - Control	0.611	0.017	0.575
MLEC	LA - MIXED2	-1.867	0.017	0.575	P < 0.05
FKBP3	LA - Control	-1.675	0.017	0.575	P < 0.05
ITGAV	LA - Control	-1.358	0.017	0.575	P < 0.05
LY6E	LA - Control	-2.082	0.017	0.575	P < 0.05
MARK3	LA - Control	-1.431	0.017	0.575	P < 0.05
NFX1	LA - Control	-1.621	0.017	0.575	P < 0.05
P2RX1	LA - MIXED2	-2.319	0.017	0.575	P < 0.05
PIM1	MIXED2 - Control	-0.767	0.017	0.575
B2M	MIXED2 - Control	0.745	0.017	0.575
RUNX1T1	MIXED1 - Control	-2.25	0.017	0.575	P < 0.05
PIK3CD	MIXED2 - Control	0.815	0.017	0.575
THOC1	LA - Control	-1.787	0.017	0.575	P < 0.05
MKRN3	MIXED2 - Control	1.012	0.017	0.575	P < 0.05
PLTP	LA - Control	-2.002	0.017	0.575	P < 0.05
POLE	LA - Control	-1.86	0.017	0.575	P < 0.05
PAXBP1	LA - Control	-1.55	0.017	0.575	P < 0.05
CD274	MIXED2 - Control	0.839	0.017	0.575
ZNF10	MIXED2 - Control	0.631	0.017	0.575
UNC45A	LA - Control	-1.462	0.017	0.575	P < 0.05
STARD9	LA - MIXED2	-2.146	0.017	0.575	P < 0.05
ATP10A	MIXED2 - Control	1.109	0.017	0.575	P < 0.05
MZT2B	MIXED1 - MIXED2	-3.767	0.017	0.575	P < 0.05
PIF1	MIXED1 - Control	-2.763	0.017	0.575	P < 0.05
SERPINB1	LA - MIXED2	-2.414	0.017	0.575	P < 0.05
CARD19	LA - MIXED2	-2.067	0.017	0.575	P < 0.05
MBNL3	LA - Control	-2.188	0.017	0.575	P < 0.05
MOB1B	LA - Control	-1.963	0.017	0.575	P < 0.05
GABRG1	MIXED1 - MIXED2	-2.435	0.017	0.575	P < 0.05
RBM38	LA - MIXED2	-1.861	0.017	0.575	P < 0.05
SPAG17	MIXED1 - MIXED2	-2.296	0.017	0.575	P < 0.05
SPAG17	MIXED1 - Control	-2.113	0.017	0.575	P < 0.05
ERICH1	LA - MIXED2	-2.107	0.017	0.575	P < 0.05
MON2	MIXED1 - Control	-2.765	0.017	0.575	P < 0.05
ISG15	LA - MIXED2	-2.014	0.017	0.575	P < 0.05
ALG10B	MIXED2 - Control	1.162	0.017	0.575	P < 0.05
ANGPT1	LA - MIXED2	-1.886	0.017	0.575	P < 0.05
H3C2	MIXED2 - Control	-0.718	0.017	0.575
JMJD8	LA - Control	-1.723	0.017	0.575	P < 0.05
MED28	LA - MIXED2	-1.587	0.017	0.575	P < 0.05
MED28	LA - Control	-1.503	0.017	0.575	P < 0.05
RAP2B	LA - MIXED2	-1.645	0.017	0.575	P < 0.05
SERPINE2	LA - MIXED2	-2.202	0.017	0.575	P < 0.05
UPK3BL1	LA - MIXED2	-1.689	0.017	0.575	P < 0.05
ZNF69	MIXED2 - Control	0.82	0.017	0.575
PTPRCAP	MIXED1 - LA	-1.983	0.018	0.575	P < 0.05
TIGIT	MIXED1 - LA	-1.496	0.018	0.575	P < 0.05
EPOR	MIXED1 - MIXED2	-2.635	0.018	0.575	P < 0.05
HBG2	MIXED1 - MIXED2	-3.739	0.018	0.575	P < 0.05
LIPA	MIXED2 - Control	-0.609	0.018	0.575
TPM1	MIXED1 - Control	-4.234	0.018	0.575	P < 0.05
NCF4	LA - MIXED2	-1.777	0.018	0.575	P < 0.05
RPL12	MIXED2 - Control	0.995	0.018	0.575
C2orf88	LA - MIXED2	-1.924	0.018	0.575	P < 0.05
CCHCR1	MIXED2 - Control	0.643	0.018	0.575
NHLH2	LA - MIXED2	-1.658	0.018	0.575	P < 0.05
LDB1	MIXED1 - Control	-3.22	0.018	0.575	P < 0.05
GUCY1A1	LA - MIXED2	-1.791	0.018	0.575	P < 0.05
CBLC	LA - MIXED2	-1.428	0.018	0.575	P < 0.05
SMIM24	MIXED2 - Control	1.027	0.018	0.575	P < 0.05
ST6GAL2	MIXED1 - Control	-2.406	0.018	0.575	P < 0.05
TNIK	MIXED1 - Control	-2.687	0.018	0.575	P < 0.05
CSDE1	LA - Control	-1.928	0.018	0.575	P < 0.05
ITPRID2	LA - MIXED2	-1.711	0.018	0.575	P < 0.05
ZNF208	MIXED1 - Control	-2.465	0.018	0.575	P < 0.05
GABBR1	LA - MIXED2	-1.68	0.018	0.575	P < 0.05
IFIT1	MIXED1 - Control	-2.568	0.018	0.575	P < 0.05
ALOX5AP	MIXED2 - Control	-1.085	0.018	0.575	P < 0.05
HPCAL1	MIXED2 - Control	0.94	0.018	0.575
SELP	LA - Control	-2.812	0.018	0.575	P < 0.05
TAL1	MIXED1 - Control	-2.141	0.018	0.575	P < 0.05
ZNF207	LA - Control	-1.359	0.018	0.575	P < 0.05
SELENBP1	LA - Control	-2.455	0.018	0.575	P < 0.05
CD83	LA - MIXED2	-1.781	0.018	0.575	P < 0.05
CD83	LA - Control	-1.674	0.018	0.575	P < 0.05
MLLT3	MIXED1 - Control	-2.398	0.018	0.575	P < 0.05
TBX6	MIXED2 - Control	1.2	0.018	0.575	P < 0.05
TRPC6	LA - Control	-1.917	0.018	0.575	P < 0.05
NKTR	LA - Control	-2.02	0.018	0.575	P < 0.05
MKRN3	LA - MIXED2	-2.163	0.018	0.575	P < 0.05
TSNAX	LA - Control	-1.817	0.018	0.575	P < 0.05
CITED2	LA - MIXED2	-2.085	0.018	0.575	P < 0.05
IFI44	MIXED1 - MIXED2	-2.822	0.018	0.575	P < 0.05
TRIM10	LA - MIXED2	-2.593	0.018	0.575	P < 0.05
PAXBP1	LA - MIXED2	-1.617	0.018	0.575	P < 0.05
DDAH2	LA - MIXED2	-2.695	0.018	0.575	P < 0.05
HECTD1	LA - Control	-1.141	0.018	0.575	P < 0.05
EGFL7	MIXED1 - MIXED2	-2.385	0.018	0.575	P < 0.05
SUCO	LA - Control	-2.535	0.018	0.575	P < 0.05
ARMCX3	LA - Control	-1.878	0.018	0.575	P < 0.05
RRN3	LA - MIXED2	-1.917	0.018	0.575	P < 0.05
TWSG1	LA - Control	-1.761	0.018	0.575	P < 0.05
AXL	LA - Control	-1.401	0.018	0.575	P < 0.05
SNX22	MIXED1 - Control	-1.887	0.018	0.575	P < 0.05
PIF1	LA - Control	-2.362	0.018	0.575	P < 0.05
KCNK7	MIXED2 - Control	1.075	0.018	0.575	P < 0.05
KLHL6	LA - MIXED2	-1.68	0.018	0.575	P < 0.05
POLR3H	LA - MIXED2	-1.704	0.018	0.575	P < 0.05
NAP1L1	MIXED2 - Control	0.696	0.018	0.575
CDCA7	MIXED2 - Control	1.049	0.018	0.575	P < 0.05
FBH1	LA - Control	-1.729	0.018	0.575	P < 0.05
NOTUM	MIXED2 - Control	1.101	0.018	0.575	P < 0.05
NRBP2	LA - MIXED2	-2.17	0.018	0.575	P < 0.05
NRBP2	LA - Control	-2.137	0.018	0.575	P < 0.05
APBA3	MIXED2 - Control	0.992	0.018	0.575
PRTN3	LA - Control	-1.921	0.018	0.575	P < 0.05
ALAD	LA - MIXED2	-2.234	0.018	0.575	P < 0.05
CPT1A	LA - MIXED2	-1.902	0.018	0.575	P < 0.05
KIR2DS2	MIXED2 - Control	1.001	0.018	0.575	P < 0.05
LUC7L2	LA - Control	-1.473	0.018	0.575	P < 0.05
MAN2C1	LA - Control	-1.905	0.018	0.575	P < 0.05
SERPINE2	LA - Control	-2.013	0.018	0.575	P < 0.05
ZFPM1	MIXED1 - MIXED2	-2.723	0.018	0.575	P < 0.05
NR1H3	MIXED1 - LA	-0.858	0.019	0.575
KLRG1	MIXED1 - LA	-0.746	0.019	0.575
ORM1	MIXED2 - Control	1.139	0.019	0.575	P < 0.05
CD59	MIXED1 - MIXED2	-2.614	0.019	0.575	P < 0.05
CACNG1	LA - MIXED2	-1.749	0.019	0.575	P < 0.05
CMTM5	LA - Control	-2.318	0.019	0.575	P < 0.05
AKR1E2	LA - MIXED2	-2.119	0.019	0.575	P < 0.05
CCDC112	LA - Control	-1.449	0.019	0.575	P < 0.05
NUTM2G	MIXED2 - Control	0.957	0.019	0.575
DPH3	LA - MIXED2	-1.976	0.019	0.575	P < 0.05
ALDH5A1	LA - MIXED2	-1.621	0.019	0.575	P < 0.05
ACTN1	MIXED1 - Control	-2.298	0.019	0.575	P < 0.05
SLC25A39	MIXED2 - Control	-1.136	0.019	0.575	P < 0.05
SH3D21	LA - MIXED2	-1.914	0.019	0.575	P < 0.05
C3orf80	MIXED1 - MIXED2	-2.344	0.019	0.575	P < 0.05
BTC	MIXED2 - Control	0.815	0.019	0.575
CD79A	MIXED1 - Control	-2.637	0.019	0.575	P < 0.05
CXCL3	MIXED1 - MIXED2	-2.017	0.019	0.575	P < 0.05
CXCL3	LA - MIXED2	-1.976	0.019	0.575	P < 0.05
MYL4	MIXED1 - MIXED2	-2.329	0.019	0.575	P < 0.05
NFYA	LA - MIXED2	-1.981	0.019	0.575	P < 0.05
PIM1	MIXED1 - Control	-4.221	0.019	0.575	P < 0.05
TAL1	LA - Control	-1.93	0.019	0.575	P < 0.05
TCEA2	LA - MIXED2	-1.951	0.019	0.575	P < 0.05
AQP3	MIXED1 - MIXED2	-2.935	0.019	0.575	P < 0.05
CCS	LA - MIXED2	-2.05	0.019	0.575	P < 0.05
ETS2	MIXED2 - Control	0.892	0.019	0.575
ZBTB16	LA - MIXED2	-2.903	0.019	0.575	P < 0.05
MAN2A2	MIXED1 - MIXED2	-2.722	0.019	0.575	P < 0.05
PDIA5	MIXED1 - Control	-2.69	0.019	0.575	P < 0.05
IFI44L	MIXED1 - MIXED2	-2.932	0.019	0.575	P < 0.05
TMCC2	MIXED1 - MIXED2	-2.574	0.019	0.575	P < 0.05
NBEAL2	MIXED1 - Control	-2.323	0.019	0.575	P < 0.05
NECAP2	MIXED2 - Control	0.578	0.019	0.575
SNTB1	LA - MIXED2	-2.222	0.019	0.575	P < 0.05
AGBL5	LA - MIXED2	-1.738	0.019	0.575	P < 0.05
TSPYL2	MIXED1 - Control	-2.429	0.019	0.575	P < 0.05
TMBIM1	MIXED1 - Control	-3.199	0.019	0.575	P < 0.05
CCDC14	LA - MIXED2	-2.245	0.019	0.575	P < 0.05
GTDC1	MIXED1 - MIXED2	-2.413	0.019	0.575	P < 0.05
MARVELD1	LA - Control	-2.042	0.019	0.575	P < 0.05
TRIM5	MIXED1 - MIXED2	-2.016	0.019	0.575	P < 0.05
STON2	MIXED1 - MIXED2	-2.555	0.019	0.575	P < 0.05
RGS18	LA - MIXED2	-2.66	0.019	0.575	P < 0.05
BCL2L1	LA - MIXED2	-1.849	0.019	0.575	P < 0.05
KRTAP19-1	MIXED2 - Control	1.004	0.019	0.575	P < 0.05
ADAM15	MIXED1 - MIXED2	-3.119	0.019	0.575	P < 0.05
MON2	LA - Control	-2.328	0.019	0.575	P < 0.05
CABLES1	MIXED1 - MIXED2	-2.888	0.019	0.575	P < 0.05
IGFLR1	MIXED2 - Control	0.612	0.019	0.575
KCNG2	LA - MIXED2	-1.644	0.019	0.575	P < 0.05
APOE	LA - Control	-1.816	0.02	0.575	P < 0.05
IKZF3	MIXED1 - LA	-1.28	0.02	0.575	P < 0.05
PKD2	LA - MIXED2	-1.911	0.02	0.575	P < 0.05
KEL	MIXED2 - Control	-0.946	0.02	0.575
GSTM2	MIXED2 - Control	0.816	0.02	0.575
PAM	LA - MIXED2	-2.078	0.02	0.575	P < 0.05
EPSTI1	MIXED1 - MIXED2	-1.758	0.02	0.575	P < 0.05
LAT	MIXED1 - Control	-2.783	0.02	0.575	P < 0.05
LAT	LA - Control	-1.91	0.02	0.575	P < 0.05
DNTT	LA - MIXED2	-1.932	0.02	0.575	P < 0.05
TNFRSF25	MIXED2 - Control	0.807	0.02	0.575
TMEM91	MIXED1 - Control	-2.941	0.02	0.575	P < 0.05
ASH2L	LA - Control	-1.892	0.02	0.575	P < 0.05
DDX3Y	MIXED1 - MIXED2	-2.705	0.02	0.575	P < 0.05
APBA2	LA - Control	-2.233	0.02	0.575	P < 0.05
GUCY1A1	LA - Control	-1.631	0.02	0.575	P < 0.05
PRR22	MIXED2 - Control	0.993	0.02	0.575
RBM20	MIXED1 - MIXED2	-3.102	0.02	0.575	P < 0.05
C3orf80	MIXED1 - Control	-2.234	0.02	0.575	P < 0.05
UBE2G2	LA - MIXED2	-1.813	0.02	0.575	P < 0.05
DNASE1L3	LA - Control	-1.869	0.02	0.575	P < 0.05
ZNF208	MIXED1 - MIXED2	-2.406	0.02	0.575	P < 0.05
FKBP3	LA - MIXED2	-1.696	0.02	0.575	P < 0.05
HNRNPD	LA - Control	-1.383	0.02	0.575	P < 0.05
S100A9	LA - MIXED2	-2.432	0.02	0.575	P < 0.05
TRIP11	LA - Control	-1.884	0.02	0.575	P < 0.05
MLLT3	LA - Control	-2.39	0.02	0.575	P < 0.05
BMI1	LA - MIXED2	-1.506	0.02	0.575	P < 0.05
LCN2	MIXED2 - Control	-1.273	0.02	0.575	P < 0.05
MAN2A2	LA - MIXED2	-2.376	0.02	0.575	P < 0.05
PIK3CB	LA - MIXED2	-2.422	0.02	0.575	P < 0.05
POLE	LA - MIXED2	-1.955	0.02	0.575	P < 0.05
RAN	MIXED2 - Control	0.908	0.02	0.575
EIF2AK1	LA - Control	-2.496	0.02	0.575	P < 0.05
LUC7L	LA - MIXED2	-1.929	0.02	0.575	P < 0.05
FN3K	MIXED1 - MIXED2	-2.535	0.02	0.575	P < 0.05
TNS1	LA - MIXED2	-1.635	0.02	0.575	P < 0.05
TUBAL3	LA - MIXED2	-1.888	0.02	0.575	P < 0.05
TRAF3IP3	LA - MIXED2	-1.926	0.02	0.575	P < 0.05
DDX17	LA - Control	-1.631	0.02	0.575	P < 0.05
HDHD3	LA - Control	-1.774	0.02	0.575	P < 0.05
SON	LA - MIXED2	-1.687	0.02	0.575	P < 0.05
TRIM5	LA - MIXED2	-1.803	0.02	0.575	P < 0.05
PGAP3	MIXED2 - Control	0.879	0.02	0.575
SMYD4	LA - Control	-1.428	0.02	0.575	P < 0.05
PNPLA5	MIXED2 - Control	0.766	0.02	0.575
STEAP2	MIXED1 - MIXED2	-2.924	0.02	0.575	P < 0.05
PIANP	MIXED2 - Control	0.985	0.02	0.575
RBPMS2	MIXED1 - MIXED2	-1.993	0.02	0.575	P < 0.05
BPGM	MIXED1 - Control	-2.191	0.02	0.575	P < 0.05
FGFR1OP2	LA - Control	-2.148	0.02	0.575	P < 0.05
CPT1A	LA - Control	-1.722	0.02	0.575	P < 0.05
DTNBP1	LA - MIXED2	-1.783	0.02	0.575	P < 0.05
BOP1	LA - MIXED2	-1.941	0.02	0.575	P < 0.05
C1QL3	LA - MIXED2	-2.575	0.02	0.575	P < 0.05
ECE2	MIXED2 - Control	0.98	0.02	0.575
H2AC13	MIXED2 - Control	-0.917	0.02	0.575
HOXB8	LA - MIXED2	-1.878	0.02	0.575	P < 0.05
PHB	MIXED2 - Control	0.92	0.02	0.575
PPIAL4A	MIXED2 - Control	1.167	0.02	0.575	P < 0.05
PRKAR2B	LA - MIXED2	-2.309	0.02	0.575	P < 0.05
IGHG2	MIXED1 - MIXED2	-2.756	0.02	0.575	P < 0.05
PDZD8	MIXED1 - MIXED2	-2.476	0.02	0.575	P < 0.05
IFI30	LA - Control	1.273	0.021	0.575	P < 0.05
IGF2	LA - MIXED2	-2.029	0.021	0.575	P < 0.05
TGFB1	LA - MIXED2	-1.81	0.021	0.575	P < 0.05
ZNF451	LA - Control	-2.356	0.021	0.575	P < 0.05
SPECC1	LA - Control	-2.151	0.021	0.575	P < 0.05
RUFY1	MIXED1 - Control	-2.15	0.021	0.575	P < 0.05
RUFY1	LA - MIXED2	-1.688	0.021	0.575	P < 0.05
C2orf88	MIXED1 - MIXED2	-1.969	0.021	0.575	P < 0.05
ALDH5A1	LA - Control	-1.417	0.021	0.575	P < 0.05
MECP2	LA - MIXED2	-1.703	0.021	0.575	P < 0.05
UBP1	MIXED2 - Control	0.53	0.021	0.575
APBA2	MIXED1 - Control	-2.643	0.021	0.575	P < 0.05
APBA2	LA - MIXED2	-2.267	0.021	0.575	P < 0.05
GSE1	LA - MIXED2	-1.818	0.021	0.575	P < 0.05
KLC2	MIXED2 - Control	0.94	0.021	0.575
CNST	MIXED1 - MIXED2	-1.943	0.021	0.575	P < 0.05
ERI2	MIXED2 - Control	0.817	0.021	0.575
SMIM5	LA - Control	-2.189	0.021	0.575	P < 0.05
TESC	MIXED1 - MIXED2	-2.619	0.021	0.575	P < 0.05
PPIE	LA - MIXED2	-1.737	0.021	0.575	P < 0.05
PPIE	LA - Control	-1.646	0.021	0.575	P < 0.05
BMP1	LA - MIXED2	-1.847	0.021	0.575	P < 0.05
MLST8	MIXED2 - Control	0.853	0.021	0.575
PTPN7	MIXED2 - Control	0.589	0.021	0.575
BUD23	LA - MIXED2	-1.855	0.021	0.575	P < 0.05
MED29	LA - MIXED2	-1.451	0.021	0.575	P < 0.05
EP300	LA - Control	-1.594	0.021	0.575	P < 0.05
FABP4	MIXED2 - Control	-1.078	0.021	0.575	P < 0.05
GYPB	MIXED1 - MIXED2	-2.082	0.021	0.575	P < 0.05
GYPE	LA - Control	-2.406	0.021	0.575	P < 0.05
DGKD	MIXED1 - MIXED2	-2.242	0.021	0.575	P < 0.05
GPAA1	LA - MIXED2	-2.234	0.021	0.575	P < 0.05
GPAA1	LA - Control	-2.148	0.021	0.575	P < 0.05
FADS2	LA - MIXED2	-1.59	0.021	0.575	P < 0.05
EGR3	LA - Control	-2.124	0.021	0.575	P < 0.05
CBFA2T3	LA - MIXED2	-1.916	0.021	0.575	P < 0.05
PAPSS1	LA - MIXED2	-1.845	0.021	0.575	P < 0.05
LCN2	MIXED1 - MIXED2	-2.371	0.021	0.575	P < 0.05
CALCRL	LA - MIXED2	-2.08	0.021	0.575	P < 0.05
MACF1	MIXED2 - Control	0.777	0.021	0.575
QPRT	LA - MIXED2	-2.16	0.021	0.575	P < 0.05
PDCD4	MIXED1 - MIXED2	-3.518	0.021	0.575	P < 0.05
VPS13B	LA - Control	-2.156	0.021	0.575	P < 0.05
WSB1	LA - MIXED2	-1.663	0.021	0.575	P < 0.05
ABHD5	LA - Control	-2.018	0.021	0.575	P < 0.05
C8orf44	LA - MIXED2	-1.985	0.021	0.575	P < 0.05
WRNIP1	MIXED1 - Control	-2.671	0.021	0.575	P < 0.05
SCAF1	MIXED2 - Control	0.799	0.021	0.575
CENPU	LA - Control	-2.012	0.021	0.575	P < 0.05
MED25	LA - Control	-1.737	0.021	0.575	P < 0.05
SH3BGRL3	LA - MIXED2	-1.627	0.021	0.575	P < 0.05
TRIM52	LA - Control	-1.612	0.021	0.575	P < 0.05
MIGA2	LA - Control	-1.728	0.021	0.575	P < 0.05
JOSD2	LA - Control	-1.914	0.021	0.575	P < 0.05
BCL2L1	MIXED1 - MIXED2	-2.515	0.021	0.575	P < 0.05
SLC39A3	LA - MIXED2	-1.871	0.021	0.575	P < 0.05
YPEL4	LA - MIXED2	-1.738	0.021	0.575	P < 0.05
OXER1	MIXED2 - Control	0.789	0.021	0.575
MOB1B	LA - MIXED2	-1.946	0.021	0.575	P < 0.05
GABRG1	LA - Control	-2.644	0.021	0.575	P < 0.05
NIBAN3	MIXED1 - MIXED2	-2.715	0.021	0.575	P < 0.05
CR1L	MIXED1 - MIXED2	-3.039	0.021	0.575	P < 0.05
SLC35E2A	LA - MIXED2	-1.832	0.021	0.575	P < 0.05
AQP1	MIXED1 - Control	-2.471	0.021	0.575	P < 0.05
AQP1	LA - Control	-2.118	0.021	0.575	P < 0.05
THUMPD2	MIXED2 - Control	0.66	0.021	0.575
COMT	MIXED2 - Control	0.69	0.021	0.575
CTSG	MIXED1 - MIXED2	-2.442	0.021	0.575	P < 0.05
SPINT2	LA - MIXED2	-1.873	0.021	0.575	P < 0.05
SNRPN	LA - MIXED2	-2.186	0.021	0.575	P < 0.05
ARG1	MIXED1 - Control	-2.194	0.021	0.575	P < 0.05
APOE	MIXED1 - Control	-3.124	0.022	0.575	P < 0.05
IMPDH2	LA - MIXED2	-2.25	0.022	0.575	P < 0.05
RPL7	LA - MIXED2	-2.613	0.022	0.575	P < 0.05
OPTN	MIXED1 - MIXED2	-2.461	0.022	0.575	P < 0.05
RYR3	MIXED2 - Control	0.722	0.022	0.575
TBXAS1	LA - MIXED2	-2.326	0.022	0.575	P < 0.05
DBI	MIXED2 - Control	1.008	0.022	0.575	P < 0.05
GAB3	LA - Control	-2.123	0.022	0.575	P < 0.05
EHBP1L1	LA - Control	-1.58	0.022	0.575	P < 0.05
ARHGEF25	LA - MIXED2	-1.537	0.022	0.575	P < 0.05
APBA2	MIXED1 - MIXED2	-2.677	0.022	0.575	P < 0.05
PUDP	LA - MIXED2	-1.615	0.022	0.575	P < 0.05
CMTM2	LA - Control	-2.246	0.022	0.575	P < 0.05
ZFAND2B	LA - MIXED2	-1.747	0.022	0.575	P < 0.05
ZNF512	LA - MIXED2	-2.071	0.022	0.575	P < 0.05
ZNF512	LA - Control	-1.994	0.022	0.575	P < 0.05
ALOX5AP	MIXED1 - Control	-2.615	0.022	0.575	P < 0.05
PLIN1	LA - MIXED2	-2.134	0.022	0.575	P < 0.05
STAT6	MIXED2 - Control	0.496	0.022	0.575
YBX3	LA - MIXED2	-2.076	0.022	0.575	P < 0.05
ST13	MIXED2 - Control	0.947	0.022	0.575
MED16	LA - Control	-1.475	0.022	0.575	P < 0.05
PTK2	MIXED2 - Control	0.577	0.022	0.575
SOS1	MIXED1 - MIXED2	-2.686	0.022	0.575	P < 0.05
SOS1	MIXED1 - Control	-2.526	0.022	0.575	P < 0.05
ABCB6	MIXED1 - MIXED2	-2.383	0.022	0.575	P < 0.05
CALCRL	LA - Control	-1.965	0.022	0.575	P < 0.05
IGSF6	MIXED2 - Control	0.936	0.022	0.575
MAP3K5	LA - MIXED2	-1.824	0.022	0.575	P < 0.05
MTX2	MIXED2 - Control	0.514	0.022	0.575
TRIM10	MIXED1 - MIXED2	-2.509	0.022	0.575	P < 0.05
NPIPA1	MIXED1 - Control	-3.452	0.022	0.575	P < 0.05
MGAT4B	LA - MIXED2	-2.125	0.022	0.575	P < 0.05
BMP10	MIXED2 - Control	0.8	0.022	0.575
SCAND1	MIXED2 - Control	0.613	0.022	0.575
SLC37A1	MIXED1 - MIXED2	-2.69	0.022	0.575	P < 0.05
ERO1B	MIXED2 - Control	0.666	0.022	0.575
ARHGAP31	LA - MIXED2	-1.715	0.022	0.575	P < 0.05
FN3K	MIXED1 - Control	-2.399	0.022	0.575	P < 0.05
DCLRE1B	LA - MIXED2	-1.681	0.022	0.575	P < 0.05
MYCT1	LA - MIXED2	-1.911	0.022	0.575	P < 0.05
FERMT3	MIXED1 - MIXED2	-2.681	0.022	0.575	P < 0.05
FERMT3	LA - MIXED2	-2.28	0.022	0.575	P < 0.05
ACCS	LA - Control	-1.78	0.022	0.575	P < 0.05
AIF1	MIXED2 - Control	0.985	0.022	0.575
ANKH	MIXED1 - Control	-1.917	0.022	0.575	P < 0.05
ACY3	MIXED2 - Control	1.13	0.022	0.575	P < 0.05
MBOAT2	MIXED1 - Control	-2.47	0.022	0.575	P < 0.05
ATP1A3	LA - Control	-1.434	0.022	0.575	P < 0.05
ABCA13	LA - Control	-1.79	0.022	0.575	P < 0.05
C20orf96	LA - MIXED2	-2.239	0.022	0.575	P < 0.05
NMRK2	LA - MIXED2	-1.753	0.022	0.575	P < 0.05
FMNL3	LA - MIXED2	-1.636	0.022	0.575	P < 0.05
RBPMS2	LA - Control	-1.728	0.022	0.575	P < 0.05
BPGM	LA - MIXED2	-1.91	0.022	0.575	P < 0.05
BEX3	LA - Control	-2.194	0.022	0.575	P < 0.05
SCTR	MIXED2 - Control	1.023	0.022	0.575	P < 0.05
RSU1	LA - MIXED2	-2.28	0.022	0.575	P < 0.05
H1-0	MIXED1 - MIXED2	-2.805	0.022	0.575	P < 0.05
SOD1	LA - Control	-1.77	0.022	0.575	P < 0.05
FCMR	MIXED1 - LA	-1.669	0.023	0.575	P < 0.05
IFITM1	MIXED1 - LA	-1.482	0.023	0.575	P < 0.05
FECH	MIXED1 - Control	-3.403	0.023	0.575	P < 0.05
GP9	MIXED1 - MIXED2	-2.151	0.023	0.575	P < 0.05
CXCL9	LA - Control	2.851	0.023	0.575	P < 0.05
S100A11	LA - MIXED2	1.374	0.023	0.575	P < 0.05
IGF2	MIXED1 - MIXED2	-2.514	0.023	0.575	P < 0.05
IGF2	LA - Control	-1.869	0.023	0.575	P < 0.05
DIO1	LA - MIXED2	-1.715	0.023	0.575	P < 0.05
PAM	MIXED1 - MIXED2	-2.391	0.023	0.575	P < 0.05
KCTD11	MIXED2 - Control	1.091	0.023	0.575	P < 0.05
ABCC5	LA - Control	-2.155	0.023	0.575	P < 0.05
PHF11	MIXED2 - Control	1.058	0.023	0.575	P < 0.05
FGR	LA - Control	-1.906	0.023	0.575	P < 0.05
ACVR1	MIXED1 - MIXED2	-2.187	0.023	0.575	P < 0.05
ACVR1	LA - Control	-2.277	0.023	0.575	P < 0.05
GSE1	LA - Control	-1.653	0.023	0.575	P < 0.05
ITGAV	LA - MIXED2	-1.399	0.023	0.575	P < 0.05
MYL4	LA - MIXED2	-1.933	0.023	0.575	P < 0.05
P2RY1	MIXED1 - MIXED2	-2.076	0.023	0.575	P < 0.05
SERPINF1	LA - MIXED2	-2.053	0.023	0.575	P < 0.05
PPBP	MIXED1 - Control	-3.527	0.023	0.575	P < 0.05
FSCN1	MIXED2 - Control	0.882	0.023	0.575
ZNF140	LA - MIXED2	-1.298	0.023	0.575	P < 0.05
DGKD	MIXED1 - Control	-2.155	0.023	0.575	P < 0.05
ARRB1	LA - Control	-1.71	0.023	0.575	P < 0.05
STOM	MIXED1 - MIXED2	-2.492	0.023	0.575	P < 0.05
CA3	LA - MIXED2	-2.315	0.023	0.575	P < 0.05
ETS2	LA - Control	-1.511	0.023	0.575	P < 0.05
EIF1	MIXED2 - Control	-0.743	0.023	0.575
CD5L	LA - MIXED2	-1.572	0.023	0.575	P < 0.05
IFI44	LA - MIXED2	-2.528	0.023	0.575	P < 0.05
POLG2	LA - MIXED2	-1.674	0.023	0.575	P < 0.05
AKR7A3	MIXED2 - Control	0.902	0.023	0.575
SSU72	LA - MIXED2	-1.55	0.023	0.575	P < 0.05
PDCD4	MIXED1 - Control	-3.433	0.023	0.575	P < 0.05
TMCC2	LA - MIXED2	-2.126	0.023	0.575	P < 0.05
TVP23B	LA - MIXED2	-1.616	0.023	0.575	P < 0.05
SUCO	MIXED1 - Control	-2.816	0.023	0.575	P < 0.05
NSD3	LA - MIXED2	-1.752	0.023	0.575	P < 0.05
ADPRS	LA - MIXED2	-1.504	0.023	0.575	P < 0.05
NPLOC4	MIXED2 - Control	0.772	0.023	0.575
UNC45A	LA - MIXED2	-1.462	0.023	0.575	P < 0.05
SLC37A1	LA - Control	-1.795	0.023	0.575	P < 0.05
WRNIP1	MIXED1 - MIXED2	-2.708	0.023	0.575	P < 0.05
TWSG1	MIXED1 - MIXED2	-2.186	0.023	0.575	P < 0.05
WDFY4	LA - Control	-1.589	0.023	0.575	P < 0.05
CSH2	LA - MIXED2	-1.987	0.023	0.575	P < 0.05
NICN1	MIXED2 - Control	1.051	0.023	0.575	P < 0.05
STON2	MIXED1 - Control	-2.249	0.023	0.575	P < 0.05
RDH13	LA - MIXED2	-1.764	0.023	0.575	P < 0.05
GABRG1	LA - MIXED2	-2.635	0.023	0.575	P < 0.05
XAF1	LA - MIXED2	-2.173	0.023	0.575	P < 0.05
GSTM5	LA - Control	-2.086	0.023	0.575	P < 0.05
BET1	LA - MIXED2	-1.775	0.023	0.575	P < 0.05
BOP1	LA - Control	-1.765	0.023	0.575	P < 0.05
BTG1	MIXED2 - Control	-0.711	0.023	0.575
CABLES1	MIXED1 - Control	-2.558	0.023	0.575	P < 0.05
HLA-DQB2	LA - Control	-1.589	0.023	0.575	P < 0.05
HOXB8	LA - Control	-1.691	0.023	0.575	P < 0.05
MARCKS	LA - MIXED2	-1.293	0.023	0.575	P < 0.05
MMP3	MIXED1 - MIXED2	-2.535	0.023	0.575	P < 0.05
TBC1D3C	MIXED2 - Control	1.001	0.023	0.575	P < 0.05
ZBED6	LA - MIXED2	-1.738	0.023	0.575	P < 0.05
IGHG3	MIXED1 - MIXED2	-2.775	0.023	0.575	P < 0.05
HBA1	LA - Control	-9.286	0.023	0.575	P < 0.05
ARG1	LA - MIXED2	-1.452	0.023	0.575	P < 0.05
STK17B	MIXED1 - LA	-1.766	0.024	0.575	P < 0.05
SERPINA1	MIXED1 - Control	-2.484	0.024	0.575	P < 0.05
AMH	MIXED2 - Control	0.948	0.024	0.575
VWF	LA - MIXED2	-2.155	0.024	0.575	P < 0.05
PTRH1	MIXED2 - Control	0.87	0.024	0.575
IGF2BP2	LA - MIXED2	-1.822	0.024	0.575	P < 0.05
ABCC5	MIXED2 - Control	-0.559	0.024	0.575
CD34	LA - Control	-2.578	0.024	0.575	P < 0.05
ZNF451	LA - MIXED2	-2.34	0.024	0.575	P < 0.05
RALGDS	LA - MIXED2	-1.692	0.024	0.575	P < 0.05
NKAPD1	MIXED2 - Control	0.583	0.024	0.575
ASH2L	LA - MIXED2	-1.866	0.024	0.575	P < 0.05
HECTD4	LA - Control	-1.822	0.024	0.575	P < 0.05
HMGB2	LA - Control	-1.393	0.024	0.575	P < 0.05
RBM20	MIXED1 - Control	-2.853	0.024	0.575	P < 0.05
SLC1A5	LA - MIXED2	-1.406	0.024	0.575	P < 0.05
CDHR1	MIXED1 - Control	-2.718	0.024	0.575	P < 0.05
SP7	MIXED1 - MIXED2	-2.47	0.024	0.575	P < 0.05
FABP5	MIXED2 - Control	0.946	0.024	0.575
GABBR1	MIXED1 - MIXED2	-2.426	0.024	0.575	P < 0.05
CA5A	MIXED2 - Control	1.035	0.024	0.575	P < 0.05
GADD45A	LA - MIXED2	-1.38	0.024	0.575	P < 0.05
CXCL2	MIXED1 - MIXED2	-2.087	0.024	0.575	P < 0.05
LY6E	MIXED1 - MIXED2	-3.156	0.024	0.575	P < 0.05
SUPT6H	LA - Control	-1.432	0.024	0.575	P < 0.05
CXCR4	MIXED2 - Control	-0.813	0.024	0.575
BRSK2	MIXED2 - Control	0.938	0.024	0.575
BCL2L2	LA - MIXED2	-1.706	0.024	0.575	P < 0.05
CDC34	LA - Control	-2.133	0.024	0.575	P < 0.05
PRY	MIXED1 - MIXED2	-2.06	0.024	0.575	P < 0.05
PRY	LA - MIXED2	-1.94	0.024	0.575	P < 0.05
AQP3	MIXED1 - Control	-2.577	0.024	0.575	P < 0.05
MED13	LA - MIXED2	-1.496	0.024	0.575	P < 0.05
ANXA3	MIXED1 - MIXED2	-2.464	0.024	0.575	P < 0.05
PDLIM7	MIXED1 - Control	-2.961	0.024	0.575	P < 0.05
TSPAN32	LA - MIXED2	-2.368	0.024	0.575	P < 0.05
ZBTB16	LA - Control	-2.641	0.024	0.575	P < 0.05
IFI44L	MIXED1 - Control	-2.679	0.024	0.575	P < 0.05
RNF24	LA - MIXED2	-1.336	0.024	0.575	P < 0.05
KCNH3	LA - Control	-1.59	0.024	0.575	P < 0.05
MKRN1	LA - Control	-1.628	0.024	0.575	P < 0.05
QPRT	MIXED1 - MIXED2	-2.328	0.024	0.575	P < 0.05
PPP1R15A	LA - MIXED2	-1.881	0.024	0.575	P < 0.05
CLUAP1	LA - Control	-1.887	0.024	0.575	P < 0.05
ADCY6	MIXED1 - MIXED2	-2.074	0.024	0.575	P < 0.05
L3MBTL1	LA - Control	-1.77	0.024	0.575	P < 0.05
PNISR	LA - Control	-1.78	0.024	0.575	P < 0.05
ISYNA1	LA - MIXED2	-1.929	0.024	0.575	P < 0.05
CXXC5	MIXED1 - MIXED2	-2.158	0.024	0.575	P < 0.05
CMAS	MIXED1 - MIXED2	-2.523	0.024	0.575	P < 0.05
HMX1	LA - Control	-1.171	0.024	0.575	P < 0.05
SNTB1	LA - Control	-1.981	0.024	0.575	P < 0.05
MYCT1	MIXED1 - MIXED2	-2.14	0.024	0.575	P < 0.05
HAGHL	MIXED2 - Control	1.03	0.024	0.575	P < 0.05
MYO18B	MIXED1 - Control	-2.36	0.024	0.575	P < 0.05
CAPZA3	LA - MIXED2	-1.349	0.024	0.575	P < 0.05
GSX2	MIXED2 - Control	0.926	0.024	0.575
MBNL3	LA - MIXED2	-2.009	0.024	0.575	P < 0.05
R3HDM4	LA - MIXED2	-1.846	0.024	0.575	P < 0.05
PLD4	MIXED2 - Control	0.884	0.024	0.575
HOPX	LA - MIXED2	-1.372	0.024	0.575	P < 0.05
CCDC71L	LA - MIXED2	-2.041	0.024	0.575	P < 0.05
OGT	LA - MIXED2	-1.999	0.024	0.575	P < 0.05
GSTM5	MIXED1 - MIXED2	-2.537	0.024	0.575	P < 0.05
SBSN	MIXED1 - MIXED2	-1.925	0.024	0.575	P < 0.05
JPH4	LA - MIXED2	-1.907	0.024	0.575	P < 0.05
JPH4	LA - Control	-1.811	0.024	0.575	P < 0.05
OR2A1	MIXED2 - Control	1.011	0.024	0.575	P < 0.05
PHOSPHO1	LA - MIXED2	-1.736	0.024	0.575	P < 0.05
TTLL3	LA - MIXED2	-1.598	0.024	0.575	P < 0.05
UBA7	LA - MIXED2	-1.825	0.024	0.575	P < 0.05
ENOSF1	LA - MIXED2	-1.557	0.024	0.575	P < 0.05
FXYD2	MIXED1 - LA	-1.535	0.025	0.575	P < 0.05
CD48	MIXED1 - LA	-1.186	0.025	0.575	P < 0.05
STAT1	LA - Control	1.405	0.025	0.575	P < 0.05
PHKA2	LA - Control	-1.086	0.025	0.575	P < 0.05
PRNP	LA - MIXED2	-1.465	0.025	0.575	P < 0.05
IGF2	MIXED1 - Control	-2.354	0.025	0.575	P < 0.05
RAB37	LA - MIXED2	-2.383	0.025	0.575	P < 0.05
SPDYC	LA - Control	-2.502	0.025	0.575	P < 0.05
SC5D	LA - MIXED2	-1.501	0.025	0.575	P < 0.05
SC5D	LA - Control	-1.427	0.025	0.575	P < 0.05
ZNF436	MIXED2 - Control	0.723	0.025	0.575
ZNF419	MIXED2 - Control	0.777	0.025	0.575
EIF2AK2	LA - MIXED2	-1.897	0.025	0.575	P < 0.05
KDM5D	LA - MIXED2	-2.502	0.025	0.575	P < 0.05
TNIK	MIXED1 - MIXED2	-2.537	0.025	0.575	P < 0.05
SMIM5	MIXED1 - MIXED2	-2.568	0.025	0.575	P < 0.05
MPP1	LA - MIXED2	-1.539	0.025	0.575	P < 0.05
DCAF6	LA - Control	-2.042	0.025	0.575	P < 0.05
ATP2C1	MIXED1 - MIXED2	-2.243	0.025	0.575	P < 0.05
ATG4D	LA - MIXED2	-1.693	0.025	0.575	P < 0.05
HSPB1	LA - MIXED2	-1.917	0.025	0.575	P < 0.05
CXCL2	MIXED1 - Control	-1.975	0.025	0.575	P < 0.05
CXCL3	MIXED1 - Control	-1.736	0.025	0.575	P < 0.05
CXCL3	LA - Control	-1.695	0.025	0.575	P < 0.05
FSCN1	MIXED1 - MIXED2	-2.818	0.025	0.575	P < 0.05
RPS6KA4	MIXED2 - Control	0.827	0.025	0.575
STOM	LA - Control	-2.121	0.025	0.575	P < 0.05
ETS2	MIXED1 - MIXED2	-2.757	0.025	0.575	P < 0.05
MAGEA3	LA - Control	-1.943	0.025	0.575	P < 0.05
MYCN	LA - MIXED2	-2.045	0.025	0.575	P < 0.05
LRRC32	MIXED1 - MIXED2	-2.297	0.025	0.575	P < 0.05
LRRC32	LA - MIXED2	-1.67	0.025	0.575	P < 0.05
LGALS3BP	MIXED2 - Control	0.741	0.025	0.575
VPS26C	LA - MIXED2	-1.854	0.025	0.575	P < 0.05
PRAME	MIXED2 - Control	0.579	0.025	0.575
CPLX2	MIXED2 - Control	1.053	0.025	0.575	P < 0.05
GNA12	MIXED1 - MIXED2	-2.466	0.025	0.575	P < 0.05
CLUAP1	LA - MIXED2	-1.976	0.025	0.575	P < 0.05
DSTYK	LA - Control	-1.612	0.025	0.575	P < 0.05
TPRA1	LA - Control	-1.494	0.025	0.575	P < 0.05
SLC48A1	LA - Control	-1.895	0.025	0.575	P < 0.05
MRGBP	MIXED2 - Control	0.623	0.025	0.575
MINDY1	LA - MIXED2	-1.981	0.025	0.575	P < 0.05
CHST12	LA - MIXED2	-1.646	0.025	0.575	P < 0.05
ANK1	LA - MIXED2	-1.297	0.025	0.575	P < 0.05
METRN	MIXED2 - Control	0.836	0.025	0.575
TUBAL3	LA - Control	-1.67	0.025	0.575	P < 0.05
HDHD3	LA - MIXED2	-1.733	0.025	0.575	P < 0.05
FERMT3	MIXED1 - Control	-2.548	0.025	0.575	P < 0.05
FERMT3	LA - Control	-2.148	0.025	0.575	P < 0.05
ANKRD27	LA - Control	-1.554	0.025	0.575	P < 0.05
TRIM52	MIXED1 - Control	-1.875	0.025	0.575	P < 0.05
VPS13A	LA - MIXED2	-1.317	0.025	0.575	P < 0.05
DNAI3	MIXED1 - MIXED2	-2.836	0.025	0.575	P < 0.05
AZIN1	LA - MIXED2	-2.24	0.025	0.575	P < 0.05
ABHD11	LA - Control	-1.669	0.025	0.575	P < 0.05
ZNF383	LA - MIXED2	-1.627	0.025	0.575	P < 0.05
ZNF827	LA - Control	-1.977	0.025	0.575	P < 0.05
BEX3	LA - MIXED2	-2.173	0.025	0.575	P < 0.05
TECR	MIXED2 - Control	0.811	0.025	0.575
C1orf52	LA - Control	-1.522	0.025	0.575	P < 0.05
EID1	LA - MIXED2	-2.024	0.025	0.575	P < 0.05
PIMREG	LA - MIXED2	-1.823	0.025	0.575	P < 0.05
FOXD4L4	MIXED2 - Control	1.005	0.025	0.575	P < 0.05
GATAD2A	MIXED2 - Control	0.531	0.025	0.575
GSTP1	MIXED2 - Control	0.692	0.025	0.575
MARS1	LA - MIXED2	-1.684	0.025	0.575	P < 0.05
TENT5C	LA - MIXED2	-1.906	0.025	0.575	P < 0.05
HS3ST3B1	LA - Control	-1.51	0.025	0.575	P < 0.05
TAF1	LA - Control	-1.266	0.025	0.575	P < 0.05
EOMES	MIXED1 - LA	-1.112	0.026	0.575	P < 0.05
CD8B	MIXED1 - LA	-1.075	0.026	0.575	P < 0.05
RGS1	MIXED1 - LA	-0.6	0.026	0.575
CYP4F3	LA - MIXED2	-1.401	0.026	0.575	P < 0.05
DPH3	LA - Control	-1.705	0.026	0.575	P < 0.05
GP6	MIXED1 - Control	-1.9	0.026	0.575	P < 0.05
LDB1	MIXED1 - MIXED2	-2.915	0.026	0.575	P < 0.05
ZNF276	LA - MIXED2	-1.737	0.026	0.575	P < 0.05
ZNF385A	MIXED2 - Control	0.838	0.026	0.575
CFAP69	LA - MIXED2	-2.046	0.026	0.575	P < 0.05
CFAP69	LA - Control	-1.931	0.026	0.575	P < 0.05
NOL8	MIXED1 - MIXED2	-1.98	0.026	0.575	P < 0.05
CES1	MIXED2 - Control	0.836	0.026	0.575
CLNS1A	MIXED2 - Control	0.699	0.026	0.575
SULT1C4	LA - Control	-1.549	0.026	0.575	P < 0.05
GYPE	MIXED1 - MIXED2	-1.785	0.026	0.575	P < 0.05
RENBP	LA - MIXED2	-1.546	0.026	0.575	P < 0.05
SUPT6H	LA - MIXED2	-1.481	0.026	0.575	P < 0.05
EGR3	MIXED1 - Control	-2.591	0.026	0.575	P < 0.05
GP5	LA - MIXED2	-1.419	0.026	0.575	P < 0.05
CA3	MIXED1 - MIXED2	-2.471	0.026	0.575	P < 0.05
CD5L	LA - Control	-1.354	0.026	0.575	P < 0.05
CD7	MIXED1 - MIXED2	-2.049	0.026	0.575	P < 0.05
IFITM2	LA - MIXED2	-1.751	0.026	0.575	P < 0.05
SLC2A1	MIXED1 - MIXED2	-2.445	0.026	0.575	P < 0.05
COPS5	LA - Control	-1.891	0.026	0.575	P < 0.05
KCNH3	LA - MIXED2	-1.633	0.026	0.575	P < 0.05
MLC1	MIXED1 - Control	-2.402	0.026	0.575	P < 0.05
DCXR	LA - Control	-1.893	0.026	0.575	P < 0.05
JKAMP	LA - MIXED2	-1.672	0.026	0.575	P < 0.05
WDR6	LA - MIXED2	-1.566	0.026	0.575	P < 0.05
NT5M	MIXED1 - MIXED2	-2.325	0.026	0.575	P < 0.05
CD177	LA - MIXED2	-1.845	0.026	0.575	P < 0.05
SLC44A2	MIXED1 - Control	-2.631	0.026	0.575	P < 0.05
DNAJC1	LA - Control	-1.503	0.026	0.575	P < 0.05
PPDPF	MIXED2 - Control	0.552	0.026	0.575
MCPH1	LA - Control	-1.511	0.026	0.575	P < 0.05
SNX22	MIXED1 - MIXED2	-1.825	0.026	0.575	P < 0.05
RHPN1	MIXED2 - Control	0.98	0.026	0.575
ATG4A	LA - Control	-1.642	0.026	0.575	P < 0.05
CMTM1	MIXED2 - Control	0.73	0.026	0.575
ANKH	LA - Control	-1.637	0.026	0.575	P < 0.05
APBB3	MIXED2 - Control	0.802	0.026	0.575
ZNF362	LA - MIXED2	-1.659	0.026	0.575	P < 0.05
VXN	MIXED2 - Control	0.753	0.026	0.575
EEF1AKMT2	LA - Control	-1.87	0.026	0.575	P < 0.05
DTNBP1	LA - Control	-1.505	0.026	0.575	P < 0.05
EID1	LA - Control	-1.92	0.026	0.575	P < 0.05
GUCD1	LA - Control	-1.855	0.026	0.575	P < 0.05
PSMF1	LA - Control	-1.358	0.026	0.575	P < 0.05
H2AW	LA - MIXED2	-1.966	0.026	0.575	P < 0.05
YARS1	LA - MIXED2	-1.438	0.026	0.575	P < 0.05
SLC5A10	MIXED2 - Control	0.968	0.026	0.575
SPTB	MIXED1 - MIXED2	-2.461	0.026	0.575	P < 0.05
ETS1	MIXED1 - LA	-1.869	0.027	0.575	P < 0.05
HPS1	LA - Control	-1.766	0.027	0.575	P < 0.05
MCRIP1	LA - MIXED2	-2.045	0.027	0.575	P < 0.05
ULK3	MIXED1 - MIXED2	-2.29	0.027	0.575	P < 0.05
KANSL3	LA - Control	-2.17	0.027	0.575	P < 0.05
BTBD19	LA - MIXED2	-1.419	0.027	0.575	P < 0.05
MPC2	LA - Control	-1.973	0.027	0.575	P < 0.05
TMEM88B	MIXED2 - Control	0.985	0.027	0.575
MCTP2	LA - MIXED2	-1.411	0.027	0.575	P < 0.05
ACIN1	MIXED1 - Control	-2.425	0.027	0.575	P < 0.05
CMTM2	MIXED1 - Control	-2.269	0.027	0.575	P < 0.05
CMTM2	LA - MIXED2	-2.148	0.027	0.575	P < 0.05
CSDE1	LA - MIXED2	-1.71	0.027	0.575	P < 0.05
MTERF3	LA - MIXED2	-1.604	0.027	0.575	P < 0.05
COL16A1	LA - MIXED2	-1.734	0.027	0.575	P < 0.05
DEFA4	MIXED1 - MIXED2	-2.318	0.027	0.575	P < 0.05
NFX1	LA - MIXED2	-1.485	0.027	0.575	P < 0.05
BLZF1	MIXED2 - Control	0.614	0.027	0.575
DAP	LA - MIXED2	-1.633	0.027	0.575	P < 0.05
MLLT3	MIXED1 - MIXED2	-2.197	0.027	0.575	P < 0.05
DOP1B	LA - Control	-1.657	0.027	0.575	P < 0.05
BMI1	LA - Control	-1.276	0.027	0.575	P < 0.05
NET1	MIXED1 - MIXED2	-2.757	0.027	0.575	P < 0.05
TSNAX	LA - MIXED2	-1.649	0.027	0.575	P < 0.05
CD7	LA - MIXED2	-1.45	0.027	0.575	P < 0.05
NPIPA1	MIXED1 - MIXED2	-3.24	0.027	0.575	P < 0.05
ZNF346	LA - MIXED2	-2.011	0.027	0.575	P < 0.05
VPS13B	LA - MIXED2	-2.027	0.027	0.575	P < 0.05
L3MBTL1	LA - MIXED2	-1.791	0.027	0.575	P < 0.05
TRIM24	LA - MIXED2	-2.069	0.027	0.575	P < 0.05
RHD	LA - Control	-1.486	0.027	0.575	P < 0.05
BIN2	LA - MIXED2	-2.005	0.027	0.575	P < 0.05
GBP3	LA - MIXED2	-1.328	0.027	0.575	P < 0.05
ZNF395	LA - MIXED2	-2.22	0.027	0.575	P < 0.05
APOBR	MIXED2 - Control	0.805	0.027	0.575
KIAA1614	LA - Control	-1.845	0.027	0.575	P < 0.05
PDLIM1	MIXED2 - Control	0.822	0.027	0.575
TMBIM1	MIXED1 - MIXED2	-2.801	0.027	0.575	P < 0.05
DOCK5	LA - Control	-2.108	0.027	0.575	P < 0.05
ANKRD27	LA - MIXED2	-1.61	0.027	0.575	P < 0.05
CARD19	LA - Control	-1.7	0.027	0.575	P < 0.05
RHPN2	LA - MIXED2	-1.756	0.027	0.575	P < 0.05
RSAD2	MIXED1 - MIXED2	-2.779	0.027	0.575	P < 0.05
MBNL3	MIXED1 - Control	-2.443	0.027	0.575	P < 0.05
HIGD2A	MIXED2 - Control	0.978	0.027	0.575
OTOP1	LA - MIXED2	-2.098	0.027	0.575	P < 0.05
INTS6L	LA - Control	-1.56	0.027	0.575	P < 0.05
SLC35E2A	LA - Control	-1.627	0.027	0.575	P < 0.05
LRRC75B	MIXED2 - Control	0.82	0.027	0.575
STK4	LA - MIXED2	-1.46	0.027	0.575	P < 0.05
NENF	LA - MIXED2	-1.382	0.027	0.575	P < 0.05
THBS1	MIXED1 - MIXED2	-1.99	0.027	0.575	P < 0.05
KDM4B	LA - MIXED2	-1.954	0.027	0.575	P < 0.05
SCHIP1	LA - MIXED2	-1.949	0.027	0.575	P < 0.05
SCHIP1	LA - Control	-1.846	0.027	0.575	P < 0.05
VRK1	LA - Control	-1.719	0.027	0.575	P < 0.05
WARS1	MIXED2 - Control	0.651	0.027	0.575
CXCL9	LA - MIXED2	2.773	0.028	0.575	P < 0.05
LTBP1	LA - MIXED2	-2.368	0.028	0.575	P < 0.05
AVPR1B	MIXED1 - MIXED2	-2.837	0.028	0.575	P < 0.05
CACNG1	MIXED1 - MIXED2	-2.208	0.028	0.575	P < 0.05
ATP8B2	LA - MIXED2	-1.282	0.028	0.575	P < 0.05
RAB37	MIXED1 - Control	-2.217	0.028	0.575	P < 0.05
FNIP1	LA - MIXED2	-1.615	0.028	0.575	P < 0.05
ZNF451	MIXED1 - Control	-2.39	0.028	0.575	P < 0.05
CMTM5	LA - MIXED2	-2.164	0.028	0.575	P < 0.05
AKR1E2	LA - Control	-1.817	0.028	0.575	P < 0.05
UBXN11	MIXED2 - Control	0.933	0.028	0.575
CNST	LA - MIXED2	-1.743	0.028	0.575	P < 0.05
TCTN2	MIXED2 - Control	0.719	0.028	0.575
ATP2C1	MIXED1 - Control	-2.137	0.028	0.575	P < 0.05
ZSWIM8	LA - MIXED2	-1.717	0.028	0.575	P < 0.05
CDKN2D	LA - MIXED2	-2.079	0.028	0.575	P < 0.05
ELANE	LA - MIXED2	-2.491	0.028	0.575	P < 0.05
HLA-DRB1	MIXED2 - Control	1.554	0.028	0.575	P < 0.05
MMP8	MIXED1 - MIXED2	-1.958	0.028	0.575	P < 0.05
P2RY1	LA - MIXED2	-2.166	0.028	0.575	P < 0.05
TNFRSF10C	MIXED1 - Control	-2.516	0.028	0.575	P < 0.05
EGR3	MIXED1 - MIXED2	-2.549	0.028	0.575	P < 0.05
EGR3	LA - MIXED2	-2.083	0.028	0.575	P < 0.05
HDGF	MIXED2 - Control	-0.875	0.028	0.575
HAGH	LA - Control	-1.706	0.028	0.575	P < 0.05
MYCN	MIXED1 - MIXED2	-2.481	0.028	0.575	P < 0.05
IVNS1ABP	LA - Control	-1.797	0.028	0.575	P < 0.05
CAVIN1	LA - MIXED2	-1.612	0.028	0.575	P < 0.05
PFAS	LA - MIXED2	-1.537	0.028	0.575	P < 0.05
CDK12	LA - MIXED2	-1.513	0.028	0.575	P < 0.05
NBEAL2	LA - MIXED2	-1.741	0.028	0.575	P < 0.05
USP24	LA - MIXED2	-1.528	0.028	0.575	P < 0.05
HP1BP3	LA - MIXED2	-1.495	0.028	0.575	P < 0.05
GYPC	LA - MIXED2	-1.52	0.028	0.575	P < 0.05
QPCTL	MIXED2 - Control	0.692	0.028	0.575
TMCO6	LA - MIXED2	-1.77	0.028	0.575	P < 0.05
ZNF395	MIXED1 - MIXED2	-2.793	0.028	0.575	P < 0.05
HMX1	LA - MIXED2	-1.227	0.028	0.575	P < 0.05
LY6G6D	MIXED1 - MIXED2	-2.504	0.028	0.575	P < 0.05
DNAJC1	LA - MIXED2	-1.571	0.028	0.575	P < 0.05
LRRC61	LA - MIXED2	-1.336	0.028	0.575	P < 0.05
LENG1	LA - MIXED2	-1.77	0.028	0.575	P < 0.05
FASTKD1	LA - Control	-1.457	0.028	0.575	P < 0.05
QTRT1	LA - MIXED2	-1.765	0.028	0.575	P < 0.05
TRIM5	MIXED1 - Control	-1.728	0.028	0.575	P < 0.05
POFUT2	MIXED2 - Control	0.844	0.028	0.575
JOSD2	LA - MIXED2	-1.82	0.028	0.575	P < 0.05
MBOAT2	MIXED1 - MIXED2	-2.369	0.028	0.575	P < 0.05
CRYZL1	LA - Control	-1.998	0.028	0.575	P < 0.05
ABHD11	LA - MIXED2	-1.694	0.028	0.575	P < 0.05
FBH1	MIXED1 - Control	-2.502	0.028	0.575	P < 0.05
ZNF827	MIXED1 - Control	-2.269	0.028	0.575	P < 0.05
LILRA5	LA - Control	-1.865	0.028	0.575	P < 0.05
CXCL12	LA - MIXED2	-1.769	0.028	0.575	P < 0.05
SIGLEC16	LA - MIXED2	-1.484	0.028	0.575	P < 0.05
INAFM2	MIXED2 - Control	0.556	0.028	0.575
CTSL	LA - Control	-1.422	0.028	0.575	P < 0.05
DHRS1	LA - MIXED2	-2.429	0.028	0.575	P < 0.05
HOOK3	LA - MIXED2	-1.603	0.028	0.575	P < 0.05
MAF	LA - MIXED2	-1.45	0.028	0.575	P < 0.05
MMP3	LA - MIXED2	-2.086	0.028	0.575	P < 0.05
NCOA4	LA - Control	-1.521	0.028	0.575	P < 0.05
NUDT18	LA - MIXED2	-1.805	0.028	0.575	P < 0.05
TOR1AIP2	LA - MIXED2	-1.991	0.028	0.575	P < 0.05
CD27	MIXED1 - LA	-1.648	0.029	0.575	P < 0.05
HBG2	LA - MIXED2	-3.601	0.029	0.575	P < 0.05
LDHA	LA - MIXED2	1.391	0.029	0.575	P < 0.05
GBP1	LA - Control	1.388	0.029	0.575	P < 0.05
JCHAIN	LA - MIXED2	1.364	0.029	0.575	P < 0.05
TGFB1	LA - Control	-1.606	0.029	0.575	P < 0.05
OR4F21	MIXED2 - Control	1.027	0.029	0.575	P < 0.05
CFAP126	LA - MIXED2	-1.757	0.029	0.575	P < 0.05
TRIM17	MIXED1 - MIXED2	-2.108	0.029	0.575	P < 0.05
RPS26	MIXED2 - Control	1.292	0.029	0.575	P < 0.05
ULK3	MIXED1 - Control	-2.174	0.029	0.575	P < 0.05
CNST	MIXED1 - Control	-1.69	0.029	0.575	P < 0.05
ACIN1	LA - MIXED2	-1.575	0.029	0.575	P < 0.05
ARHGAP22	MIXED1 - MIXED2	-2.237	0.029	0.575	P < 0.05
CTBP2	LA - MIXED2	-1.707	0.029	0.575	P < 0.05
IKBKB	LA - Control	-1.522	0.029	0.575	P < 0.05
CDKN2D	MIXED2 - Control	-0.764	0.029	0.575
HLA-DPB1	MIXED2 - Control	0.827	0.029	0.575
P2RX1	MIXED1 - MIXED2	-2.384	0.029	0.575	P < 0.05
MLLT3	LA - MIXED2	-2.188	0.029	0.575	P < 0.05
NUP214	MIXED2 - Control	0.854	0.029	0.575
ELK1	LA - Control	-1.577	0.029	0.575	P < 0.05
UBXN8	LA - MIXED2	-1.682	0.029	0.575	P < 0.05
UBXN8	LA - Control	-1.596	0.029	0.575	P < 0.05
RBM6	LA - Control	-1.775	0.029	0.575	P < 0.05
CALCRL	MIXED1 - MIXED2	-2.075	0.029	0.575	P < 0.05
PCM1	MIXED1 - Control	-1.836	0.029	0.575	P < 0.05
SRSF6	LA - MIXED2	-2.175	0.029	0.575	P < 0.05
SIRT3	LA - MIXED2	-1.697	0.029	0.575	P < 0.05
HPGDS	MIXED2 - Control	0.756	0.029	0.575
KIAA0513	LA - MIXED2	-2.146	0.029	0.575	P < 0.05
MMADHC	LA - MIXED2	-1.579	0.029	0.575	P < 0.05
GET4	LA - MIXED2	-1.431	0.029	0.575	P < 0.05
NLK	MIXED1 - MIXED2	-2.377	0.029	0.575	P < 0.05
NLK	MIXED1 - Control	-2.327	0.029	0.575	P < 0.05
GYPC	MIXED1 - MIXED2	-2.471	0.029	0.575	P < 0.05
ARGLU1	LA - MIXED2	-1.625	0.029	0.575	P < 0.05
PI4K2B	LA - Control	-1.675	0.029	0.575	P < 0.05
RSAD1	MIXED2 - Control	0.8	0.029	0.575
IL25	MIXED2 - Control	0.807	0.029	0.575
TEDC2	LA - MIXED2	-1.858	0.029	0.575	P < 0.05
AMN	MIXED1 - MIXED2	-2.533	0.029	0.575	P < 0.05
RNF208	MIXED2 - Control	0.753	0.029	0.575
KCNK17	LA - MIXED2	-2.17	0.029	0.575	P < 0.05
STON2	LA - MIXED2	-2.013	0.029	0.575	P < 0.05
SAMD10	MIXED2 - Control	0.866	0.029	0.575
POLR3H	LA - Control	-1.407	0.029	0.575	P < 0.05
DHRS13	LA - MIXED2	-1.462	0.029	0.575	P < 0.05
COL24A1	MIXED1 - MIXED2	-2.031	0.029	0.575	P < 0.05
FBH1	LA - MIXED2	-1.606	0.029	0.575	P < 0.05
ZMYND8	LA - MIXED2	-1.997	0.029	0.575	P < 0.05
NOP14	MIXED2 - Control	0.749	0.029	0.575
SLC39A11	LA - MIXED2	-1.656	0.029	0.575	P < 0.05
BET1	LA - Control	-1.56	0.029	0.575	P < 0.05
ZNF146	LA - Control	-1.175	0.029	0.575	P < 0.05
ADGRG1	LA - MIXED2	-2.145	0.029	0.575	P < 0.05
CCL5	MIXED2 - Control	0.683	0.029	0.575
H2AC4	LA - Control	-1.258	0.029	0.575	P < 0.05
H2AC8	LA - Control	-0.89	0.029	0.575
HOOK3	LA - Control	-1.513	0.029	0.575	P < 0.05
MICALL2	MIXED1 - MIXED2	-3.442	0.029	0.575	P < 0.05
TOR1AIP2	LA - Control	-1.915	0.029	0.575	P < 0.05
APOBEC3B	MIXED2 - Control	0.708	0.029	0.575
PRKCH	MIXED1 - LA	-1.435	0.03	0.575	P < 0.05
GALK1	MIXED2 - Control	0.974	0.03	0.575
COTL1	LA - Control	1.983	0.03	0.575	P < 0.05
SERPINA1	MIXED1 - MIXED2	-2.336	0.03	0.575	P < 0.05
UROS	MIXED2 - Control	-0.528	0.03	0.575
RPL6	MIXED2 - Control	0.979	0.03	0.575
INPP5J	MIXED2 - Control	0.821	0.03	0.575
ERMAP	MIXED1 - Control	-2.562	0.03	0.575	P < 0.05
TRIM17	LA - MIXED2	-1.497	0.03	0.575	P < 0.05
DUT	LA - Control	-1.546	0.03	0.575	P < 0.05
C2orf88	LA - Control	-1.583	0.03	0.575	P < 0.05
SRD5A1	MIXED2 - Control	0.611	0.03	0.575
UNK	LA - MIXED2	-1.711	0.03	0.575	P < 0.05
GAB3	LA - MIXED2	-1.996	0.03	0.575	P < 0.05
NARF	LA - MIXED2	-1.623	0.03	0.575	P < 0.05
FBXL19	MIXED2 - Control	0.755	0.03	0.575
SMIM24	LA - MIXED2	-2.095	0.03	0.575	P < 0.05
SP9	MIXED1 - MIXED2	-2.663	0.03	0.575	P < 0.05
RNF170	MIXED1 - Control	-1.597	0.03	0.575	P < 0.05
CPXM1	MIXED2 - Control	0.923	0.03	0.575
CD84	MIXED1 - MIXED2	-2.131	0.03	0.575	P < 0.05
MEPCE	LA - MIXED2	-1.669	0.03	0.575	P < 0.05
DCAF6	LA - MIXED2	-2.005	0.03	0.575	P < 0.05
GPANK1	MIXED2 - Control	1.043	0.03	0.575	P < 0.05
ZNF568	LA - MIXED2	-1.884	0.03	0.575	P < 0.05
NOL8	LA - MIXED2	-1.93	0.03	0.575	P < 0.05
JARID2	LA - MIXED2	-1.706	0.03	0.575	P < 0.05
OTUD6B	LA - Control	-1.757	0.03	0.575	P < 0.05
ZNF208	LA - Control	-2.741	0.03	0.575	P < 0.05
RUNX1	LA - MIXED2	-1.681	0.03	0.575	P < 0.05
MX1	MIXED1 - MIXED2	-2.828	0.03	0.575	P < 0.05
MX1	LA - Control	-1.363	0.03	0.575	P < 0.05
SLPI	MIXED1 - Control	-2.642	0.03	0.575	P < 0.05
TUB	LA - MIXED2	-1.283	0.03	0.575	P < 0.05
ZNF207	LA - MIXED2	-1.284	0.03	0.575	P < 0.05
KAT2B	MIXED1 - Control	-2.644	0.03	0.575	P < 0.05
BNIP3L	LA - MIXED2	-1.952	0.03	0.575	P < 0.05
NUP98	LA - Control	-1.619	0.03	0.575	P < 0.05
SCARB1	MIXED2 - Control	0.801	0.03	0.575
MARCHF6	LA - Control	-1.869	0.03	0.575	P < 0.05
IFI44	MIXED1 - Control	-2.281	0.03	0.575	P < 0.05
RASA3	LA - MIXED2	-1.482	0.03	0.575	P < 0.05
MRPS18B	LA - Control	-1.643	0.03	0.575	P < 0.05
MAGED2	LA - MIXED2	-1.956	0.03	0.575	P < 0.05
TRIM66	MIXED1 - MIXED2	-1.85	0.03	0.575	P < 0.05
TRIM66	LA - MIXED2	-1.928	0.03	0.575	P < 0.05
OBSL1	LA - MIXED2	-2.114	0.03	0.575	P < 0.05
ARMCX3	LA - MIXED2	-1.682	0.03	0.575	P < 0.05
SLC35F2	MIXED2 - Control	0.781	0.03	0.575
ZCCHC10	MIXED2 - Control	1.057	0.03	0.575	P < 0.05
WDR6	LA - Control	-1.425	0.03	0.575	P < 0.05
MACO1	LA - Control	-1.756	0.03	0.575	P < 0.05
TSPYL2	LA - MIXED2	-1.841	0.03	0.575	P < 0.05
CLMP	LA - MIXED2	-1.798	0.03	0.575	P < 0.05
SERPINB1	MIXED1 - MIXED2	-2.789	0.03	0.575	P < 0.05
AMN	LA - MIXED2	-2.713	0.03	0.575	P < 0.05
RNF146	LA - MIXED2	-1.578	0.03	0.575	P < 0.05
FAM104A	LA - MIXED2	-1.395	0.03	0.575	P < 0.05
RSAD2	MIXED1 - Control	-2.604	0.03	0.575	P < 0.05
MASP2	LA - MIXED2	-1.999	0.03	0.575	P < 0.05
SYNGR1	MIXED2 - Control	0.991	0.03	0.575
SAMD11	LA - MIXED2	-1.83	0.03	0.575	P < 0.05
NKAIN2	MIXED1 - MIXED2	-2.492	0.03	0.575	P < 0.05
NOTUM	LA - MIXED2	-1.705	0.03	0.575	P < 0.05
ZNF827	LA - MIXED2	-1.909	0.03	0.575	P < 0.05
BEX3	MIXED1 - Control	-2.304	0.03	0.575	P < 0.05
UROD	MIXED1 - MIXED2	-3.55	0.03	0.575	P < 0.05
C1orf52	LA - MIXED2	-1.509	0.03	0.575	P < 0.05
HDAC6	LA - MIXED2	-2.173	0.03	0.575	P < 0.05
HDAC6	LA - Control	-2.099	0.03	0.575	P < 0.05
GGTLC1	MIXED2 - Control	0.976	0.03	0.575
MTRNR2L8	MIXED1 - MIXED2	-2.248	0.03	0.575	P < 0.05
OR2T29	LA - MIXED2	-1.728	0.03	0.575	P < 0.05
PHPT1	MIXED2 - Control	0.613	0.03	0.575
SNRPN	LA - Control	-1.902	0.03	0.575	P < 0.05
WDR33	LA - MIXED2	-1.137	0.03	0.575	P < 0.05
EPB42	MIXED1 - MIXED2	-2.328	0.031	0.575	P < 0.05
PTH1R	MIXED2 - Control	0.711	0.031	0.575
GSTM2	MIXED1 - MIXED2	-2.924	0.031	0.575	P < 0.05
GSTT2	MIXED2 - Control	1.014	0.031	0.575	P < 0.05
KLHL5	MIXED1 - MIXED2	-2.278	0.031	0.575	P < 0.05
BRWD1	LA - MIXED2	-1.782	0.031	0.575	P < 0.05
ZNF761	MIXED1 - MIXED2	-2.365	0.031	0.575	P < 0.05
ZNF761	LA - MIXED2	-2.134	0.031	0.575	P < 0.05
ERMAP	LA - MIXED2	-1.795	0.031	0.575	P < 0.05
STK24	LA - MIXED2	-1.55	0.031	0.575	P < 0.05
SRSF5	MIXED1 - Control	-2.524	0.031	0.575	P < 0.05
GP6	MIXED1 - MIXED2	-1.852	0.031	0.575	P < 0.05
ACVR1	LA - MIXED2	-2.103	0.031	0.575	P < 0.05
SVOPL	MIXED2 - Control	0.785	0.031	0.575
RNF170	MIXED1 - MIXED2	-1.652	0.031	0.575	P < 0.05
CXADR	LA - MIXED2	-1.955	0.031	0.575	P < 0.05
ZDHHC12	MIXED2 - Control	0.84	0.031	0.575
CD52	MIXED1 - MIXED2	-2.047	0.031	0.575	P < 0.05
HSPD1	MIXED2 - Control	0.742	0.031	0.575
MAPK6	MIXED2 - Control	0.924	0.031	0.575
SCARF1	LA - Control	-1.558	0.031	0.575	P < 0.05
CLK1	LA - MIXED2	-1.496	0.031	0.575	P < 0.05
MYO9B	LA - MIXED2	-1.645	0.031	0.575	P < 0.05
COX15	LA - Control	-1.264	0.031	0.575	P < 0.05
TGFBR1	LA - Control	-1.714	0.031	0.575	P < 0.05
TM4SF4	LA - MIXED2	-2.131	0.031	0.575	P < 0.05
XPC	LA - MIXED2	-1.609	0.031	0.575	P < 0.05
KRIT1	LA - Control	-1.086	0.031	0.575	P < 0.05
CBFA2T3	MIXED2 - Control	0.776	0.031	0.575
TIE1	LA - MIXED2	-1.575	0.031	0.575	P < 0.05
CALCRL	MIXED1 - Control	-1.961	0.031	0.575	P < 0.05
SRSF6	LA - Control	-2.05	0.031	0.575	P < 0.05
PHTF1	LA - MIXED2	-1.636	0.031	0.575	P < 0.05
RALBP1	LA - MIXED2	-1.264	0.031	0.575	P < 0.05
FOXE3	MIXED2 - Control	0.879	0.031	0.575
SND1	LA - Control	-1.668	0.031	0.575	P < 0.05
ARNT2	LA - MIXED2	-1.674	0.031	0.575	P < 0.05
CIC	LA - MIXED2	-1.728	0.031	0.575	P < 0.05
ACOT11	LA - Control	-1.734	0.031	0.575	P < 0.05
TMEM14C	LA - Control	-1.761	0.031	0.575	P < 0.05
CCDC88A	MIXED2 - Control	0.785	0.031	0.575
ZNF395	MIXED1 - Control	-2.631	0.031	0.575	P < 0.05
XRN1	LA - MIXED2	-1.292	0.031	0.575	P < 0.05
TRMT13	LA - MIXED2	-1.699	0.031	0.575	P < 0.05
TWSG1	MIXED1 - Control	-1.896	0.031	0.575	P < 0.05
PITPNM2	LA - Control	-1.819	0.031	0.575	P < 0.05
PDLIM1	LA - Control	-1.644	0.031	0.575	P < 0.05
DHRS4	MIXED2 - Control	0.8	0.031	0.575
KRTAP5-8	MIXED2 - Control	0.973	0.031	0.575
OSTC	MIXED2 - Control	0.629	0.031	0.575
LY6G6D	MIXED1 - Control	-2.348	0.031	0.575	P < 0.05
LGR6	LA - MIXED2	-2.078	0.031	0.575	P < 0.05
TSPYL2	MIXED1 - MIXED2	-2.129	0.031	0.575	P < 0.05
MYO18B	MIXED1 - MIXED2	-2.282	0.031	0.575	P < 0.05
TRIM5	LA - Control	-1.515	0.031	0.575	P < 0.05
MRGPRX4	MIXED2 - Control	0.872	0.031	0.575
LYPD6B	LA - MIXED2	-1.659	0.031	0.575	P < 0.05
MRPL49	LA - Control	-1.702	0.031	0.575	P < 0.05
STAT5A	LA - MIXED2	-1.9	0.031	0.575	P < 0.05
TSSC4	MIXED2 - Control	0.546	0.031	0.575
ADGRG1	MIXED1 - MIXED2	-2.493	0.031	0.575	P < 0.05
EIF4EBP1	LA - MIXED2	-2.239	0.031	0.575	P < 0.05
HLA-DQB2	MIXED1 - Control	-1.841	0.031	0.575	P < 0.05
MAN2C1	LA - MIXED2	-1.675	0.031	0.575	P < 0.05
PARP10	MIXED1 - MIXED2	-2.92	0.031	0.575	P < 0.05
SSX4B	LA - MIXED2	-1.64	0.031	0.575	P < 0.05
STBD1	LA - MIXED2	-1.853	0.031	0.575	P < 0.05
ZNF90	MIXED1 - MIXED2	-2.31	0.031	0.575	P < 0.05
IGKC	MIXED1 - Control	-2.099	0.031	0.575	P < 0.05
GSN	LA - MIXED2	-1.493	0.032	0.575	P < 0.05
EVI2B	LA - MIXED2	1.672	0.032	0.575	P < 0.05
GH1	MIXED2 - Control	0.977	0.032	0.575
C4BPB	MIXED1 - MIXED2	-2.381	0.032	0.575	P < 0.05
ZNF451	MIXED1 - MIXED2	-2.373	0.032	0.575	P < 0.05
SUMF2	LA - MIXED2	-1.904	0.032	0.575	P < 0.05
MYSM1	MIXED2 - Control	0.617	0.032	0.575
SYTL4	MIXED1 - MIXED2	-1.64	0.032	0.575	P < 0.05
STRIP2	MIXED1 - MIXED2	-2.375	0.032	0.575	P < 0.05
BSDC1	LA - MIXED2	-1.965	0.032	0.575	P < 0.05
BANF1	LA - MIXED2	-1.483	0.032	0.575	P < 0.05
ETV3	LA - Control	-2.085	0.032	0.575	P < 0.05
YPEL3	LA - MIXED2	-1.887	0.032	0.575	P < 0.05
PARP9	LA - MIXED2	-1.532	0.032	0.575	P < 0.05
CEP120	LA - MIXED2	-1.603	0.032	0.575	P < 0.05
RPH3AL	LA - MIXED2	-1.63	0.032	0.575	P < 0.05
VIPAS39	MIXED2 - Control	0.611	0.032	0.575
CMTM2	MIXED1 - MIXED2	-2.171	0.032	0.575	P < 0.05
SLC46A1	LA - MIXED2	-1.55	0.032	0.575	P < 0.05
ZFAND2B	LA - Control	-1.497	0.032	0.575	P < 0.05
ZNF208	LA - MIXED2	-2.682	0.032	0.575	P < 0.05
GP2	MIXED2 - Control	0.875	0.032	0.575
FCN1	MIXED2 - Control	-0.791	0.032	0.575
HNRNPD	LA - MIXED2	-1.258	0.032	0.575	P < 0.05
MX1	MIXED2 - Control	0.835	0.032	0.575
SLPI	LA - MIXED2	-1.565	0.032	0.575	P < 0.05
AMPD2	MIXED2 - Control	0.784	0.032	0.575
FRG1	MIXED2 - Control	0.829	0.032	0.575
KRIT1	LA - MIXED2	-1.142	0.032	0.575	P < 0.05
MED13	MIXED1 - Control	-1.674	0.032	0.575	P < 0.05
THOC1	LA - MIXED2	-1.533	0.032	0.575	P < 0.05
NKTR	LA - MIXED2	-1.815	0.032	0.575	P < 0.05
HLA-E	LA - Control	-1.234	0.032	0.575	P < 0.05
PCM1	MIXED1 - MIXED2	-1.903	0.032	0.575	P < 0.05
PIK3CB	LA - Control	-2.071	0.032	0.575	P < 0.05
MSL3	LA - Control	-1.51	0.032	0.575	P < 0.05
PYCR2	LA - Control	-1.728	0.032	0.575	P < 0.05
TMEM208	LA - Control	-1.359	0.032	0.575	P < 0.05
SLC6A7	MIXED2 - Control	0.774	0.032	0.575
SULT1B1	MIXED2 - Control	0.857	0.032	0.575
AGAP2	MIXED2 - Control	0.739	0.032	0.575
NBEAL2	MIXED1 - MIXED2	-2.02	0.032	0.575	P < 0.05
PPIP5K2	LA - Control	-1.605	0.032	0.575	P < 0.05
GOLT1B	MIXED2 - Control	0.765	0.032	0.575
TMEM14C	LA - MIXED2	-1.783	0.032	0.575	P < 0.05
KCNK9	MIXED2 - Control	0.758	0.032	0.575
TMEM160	MIXED2 - Control	0.796	0.032	0.575
LUC7L	MIXED1 - Control	-2.697	0.032	0.575	P < 0.05
ZNF395	LA - Control	-2.059	0.032	0.575	P < 0.05
SNTB1	MIXED1 - MIXED2	-2.848	0.032	0.575	P < 0.05
IKZF5	LA - MIXED2	-1.498	0.032	0.575	P < 0.05
TNS1	MIXED1 - Control	-2.173	0.032	0.575	P < 0.05
FASTKD1	LA - MIXED2	-1.486	0.032	0.575	P < 0.05
TMEM259	LA - Control	-1.727	0.032	0.575	P < 0.05
ABCA13	MIXED1 - Control	-2.213	0.032	0.575	P < 0.05
GJD4	MIXED2 - Control	0.968	0.032	0.575
ZNF827	MIXED1 - MIXED2	-2.201	0.032	0.575	P < 0.05
ASNS	MIXED2 - Control	0.717	0.032	0.575
ERLIN1	LA - MIXED2	-1.668	0.032	0.575	P < 0.05
EIF2S3	LA - Control	-1.263	0.032	0.575	P < 0.05
KRTAP10-2	MIXED2 - Control	0.98	0.032	0.575
NPIPB6	LA - MIXED2	-2.046	0.032	0.575	P < 0.05
YARS1	LA - Control	-1.244	0.032	0.575	P < 0.05
ZNF33B	LA - MIXED2	-1.805	0.032	0.575	P < 0.05
HPS4	LA - MIXED2	-1.872	0.032	0.575	P < 0.05
GP1BA	MIXED1 - MIXED2	-1.826	0.033	0.575	P < 0.05
NF1	LA - Control	-1.537	0.033	0.575	P < 0.05
C4BPB	LA - MIXED2	-2.044	0.033	0.575	P < 0.05
SRSF5	LA - MIXED2	-1.209	0.033	0.575	P < 0.05
C2orf88	MIXED1 - Control	-1.629	0.033	0.575	P < 0.05
TNRC18	MIXED2 - Control	0.647	0.033	0.575
COMMD5	MIXED2 - Control	0.705	0.033	0.575
ZMAT4	LA - MIXED2	-1.595	0.033	0.575	P < 0.05
TRAF3IP2	MIXED2 - Control	0.774	0.033	0.575
TNFAIP8L1	MIXED2 - Control	0.516	0.033	0.575
MFSD5	MIXED2 - Control	0.628	0.033	0.575
MLEC	LA - Control	-1.463	0.033	0.575	P < 0.05
FHL1	LA - MIXED2	-1.406	0.033	0.575	P < 0.05
FOXO3	LA - MIXED2	-1.627	0.033	0.575	P < 0.05
SERPINB2	LA - MIXED2	-1.331	0.033	0.575	P < 0.05
PIM1	MIXED1 - MIXED2	-3.454	0.033	0.575	P < 0.05
NEK4	LA - MIXED2	-1.766	0.033	0.575	P < 0.05
ICAM5	MIXED1 - MIXED2	-2.03	0.033	0.575	P < 0.05
NSMAF	LA - MIXED2	-2.048	0.033	0.575	P < 0.05
PHC2	LA - Control	-1.352	0.033	0.575	P < 0.05
COIL	MIXED2 - Control	0.897	0.033	0.575
KRAS	LA - Control	-1.188	0.033	0.575	P < 0.05
POLR2K	LA - MIXED2	-2.004	0.033	0.575	P < 0.05
MAP3K5	MIXED1 - MIXED2	-2.361	0.033	0.575	P < 0.05
PRAME	LA - MIXED2	-2.059	0.033	0.575	P < 0.05
IVNS1ABP	LA - MIXED2	-1.743	0.033	0.575	P < 0.05
FBXO24	LA - MIXED2	-1.771	0.033	0.575	P < 0.05
AKAP8L	LA - Control	-1.649	0.033	0.575	P < 0.05
VASH1	LA - MIXED2	-1.85	0.033	0.575	P < 0.05
XPO7	MIXED1 - MIXED2	-2.51	0.033	0.575	P < 0.05
ADCY6	LA - Control	-2.332	0.033	0.575	P < 0.05
ANGEL1	LA - MIXED2	-1.921	0.033	0.575	P < 0.05
LTN1	LA - MIXED2	-1.537	0.033	0.575	P < 0.05
SUCO	LA - MIXED2	-2.077	0.033	0.575	P < 0.05
EMC3	LA - Control	-1.502	0.033	0.575	P < 0.05
TEX2	LA - MIXED2	-1.355	0.033	0.575	P < 0.05
CHST12	MIXED1 - MIXED2	-2.049	0.033	0.575	P < 0.05
TRMT13	LA - Control	-1.599	0.033	0.575	P < 0.05
WDFY4	MIXED1 - Control	-1.928	0.033	0.575	P < 0.05
KIAA1614	LA - MIXED2	-1.765	0.033	0.575	P < 0.05
COTL1	MIXED2 - Control	0.581	0.033	0.575
TAS2R13	MIXED2 - Control	0.601	0.033	0.575
MIGA2	LA - MIXED2	-1.562	0.033	0.575	P < 0.05
SFXN5	MIXED2 - Control	0.623	0.033	0.575
YPEL4	MIXED2 - Control	-0.983	0.033	0.575
CR1L	MIXED2 - Control	-0.74	0.033	0.575
STX12	LA - MIXED2	-1.328	0.033	0.575	P < 0.05
IL24	LA - Control	-1.598	0.033	0.575	P < 0.05
OGT	MIXED1 - Control	-3.335	0.033	0.575	P < 0.05
SLC6A18	LA - MIXED2	-2.03	0.033	0.575	P < 0.05
IFITM3	LA - MIXED2	-2.07	0.033	0.575	P < 0.05
PRSS57	MIXED1 - MIXED2	-2.796	0.033	0.575	P < 0.05
ZNF146	LA - MIXED2	-1.223	0.033	0.575	P < 0.05
HNRNPM	LA - MIXED2	-1.224	0.033	0.575	P < 0.05
MMP3	MIXED1 - Control	-2.153	0.033	0.575	P < 0.05
PRPF31	LA - Control	-1.387	0.033	0.575	P < 0.05
SCHIP1	MIXED1 - MIXED2	-2.167	0.033	0.575	P < 0.05
SELENOO	LA - MIXED2	-1.61	0.033	0.575	P < 0.05
TGIF2	MIXED2 - Control	0.924	0.033	0.575
TMEM88	LA - MIXED2	-2.193	0.033	0.575	P < 0.05
ZNF100	LA - Control	-1.834	0.033	0.575	P < 0.05
SMIM28	MIXED2 - Control	0.743	0.033	0.575
TAF1	LA - MIXED2	-1.282	0.033	0.575	P < 0.05
TRBC1	MIXED1 - LA	-2.504	0.034	0.575	P < 0.05
IL32	MIXED1 - LA	-1.397	0.034	0.575	P < 0.05
APOE	MIXED1 - LA	-1.308	0.034	0.575	P < 0.05
HPS1	LA - MIXED2	-1.694	0.034	0.575	P < 0.05
ANXA2	LA - Control	1.557	0.034	0.575	P < 0.05
TWIST1	LA - MIXED2	-1.426	0.034	0.575	P < 0.05
ITGAM	MIXED2 - Control	-0.837	0.034	0.575
MSL1	LA - Control	-1.553	0.034	0.575	P < 0.05
DUT	LA - MIXED2	-1.565	0.034	0.575	P < 0.05
AKR1E2	MIXED1 - MIXED2	-2.131	0.034	0.575	P < 0.05
PHACTR4	LA - MIXED2	-1.959	0.034	0.575	P < 0.05
SENP6	LA - Control	-1.495	0.034	0.575	P < 0.05
MSGN1	MIXED1 - MIXED2	-2.272	0.034	0.575	P < 0.05
EIF2AK2	LA - Control	-1.622	0.034	0.575	P < 0.05
MAN2B1	MIXED2 - Control	0.724	0.034	0.575
POLL	LA - MIXED2	-1.679	0.034	0.575	P < 0.05
CD84	LA - MIXED2	-1.529	0.034	0.575	P < 0.05
ZNF568	MIXED1 - MIXED2	-2.061	0.034	0.575	P < 0.05
ELOVL5	MIXED2 - Control	0.804	0.034	0.575
CTSW	LA - MIXED2	-2.175	0.034	0.575	P < 0.05
AKT2	LA - Control	-1.609	0.034	0.575	P < 0.05
CDKN2D	MIXED1 - MIXED2	-2.64	0.034	0.575	P < 0.05
MGST2	LA - MIXED2	-1.262	0.034	0.575	P < 0.05
ICAM5	LA - MIXED2	-1.805	0.034	0.575	P < 0.05
EIF4EBP3	MIXED2 - Control	0.703	0.034	0.575
GATD3A	LA - MIXED2	-1.94	0.034	0.575	P < 0.05
PIAS2	MIXED2 - Control	0.684	0.034	0.575
ROCK2	LA - MIXED2	-1.609	0.034	0.575	P < 0.05
ELK1	LA - MIXED2	-1.566	0.034	0.575	P < 0.05
PDE4D	LA - MIXED2	-1.389	0.034	0.575	P < 0.05
PRKCQ	MIXED1 - MIXED2	-2.107	0.034	0.575	P < 0.05
ST3GAL4	LA - Control	-2.369	0.034	0.575	P < 0.05
TUSC2	LA - MIXED2	-1.625	0.034	0.575	P < 0.05
MRPL13	MIXED2 - Control	0.494	0.034	0.575
TRAK2	MIXED1 - MIXED2	-2.166	0.034	0.575	P < 0.05
PASK	LA - MIXED2	-1.44	0.034	0.575	P < 0.05
DCAF8	LA - Control	-1.651	0.034	0.575	P < 0.05
CXXC5	MIXED1 - Control	-1.863	0.034	0.575	P < 0.05
DDX60	LA - MIXED2	-1.647	0.034	0.575	P < 0.05
EVA1B	MIXED1 - MIXED2	-2.404	0.034	0.575	P < 0.05
PRR13	MIXED2 - Control	0.795	0.034	0.575
STARD9	MIXED1 - MIXED2	-2.396	0.034	0.575	P < 0.05
STARD9	LA - Control	-1.66	0.034	0.575	P < 0.05
CSH2	MIXED1 - MIXED2	-2.093	0.034	0.575	P < 0.05
LINGO1	MIXED2 - Control	0.843	0.034	0.575
CAMK2N2	MIXED2 - Control	1.076	0.034	0.575	P < 0.05
MBNL3	MIXED1 - MIXED2	-2.264	0.034	0.575	P < 0.05
PRAP1	MIXED2 - Control	0.94	0.034	0.575
ATP1A3	LA - MIXED2	-1.343	0.034	0.575	P < 0.05
SAMD11	MIXED1 - MIXED2	-2.05	0.034	0.575	P < 0.05
PPM1K	LA - MIXED2	-1.749	0.034	0.575	P < 0.05
PARP15	MIXED1 - Control	-1.752	0.034	0.575	P < 0.05
MS4A1	MIXED1 - Control	-2.179	0.034	0.575	P < 0.05
RASGRP4	MIXED1 - Control	-2.897	0.034	0.575	P < 0.05
LACTB	LA - Control	-1.482	0.034	0.575	P < 0.05
MSH5	LA - Control	-1.622	0.034	0.575	P < 0.05
TMEM86B	LA - MIXED2	-2.108	0.034	0.575	P < 0.05
INTS6L	LA - MIXED2	-1.523	0.034	0.575	P < 0.05
OPRL1	LA - MIXED2	-2.203	0.034	0.575	P < 0.05
HDDC3	MIXED2 - Control	0.64	0.034	0.575
BEX3	MIXED1 - MIXED2	-2.283	0.034	0.575	P < 0.05
MRPL49	LA - MIXED2	-1.718	0.034	0.575	P < 0.05
ANKRD9	MIXED1 - Control	-2.743	0.034	0.575	P < 0.05
MON2	MIXED1 - MIXED2	-2.226	0.034	0.575	P < 0.05
RAB21	LA - MIXED2	-1.724	0.034	0.575	P < 0.05
RSU1	MIXED1 - MIXED2	-2.388	0.034	0.575	P < 0.05
GOLGA8J	LA - MIXED2	-2.074	0.034	0.575	P < 0.05
HLA-DQB2	LA - MIXED2	-1.471	0.034	0.575	P < 0.05
JMJD8	LA - MIXED2	-1.504	0.034	0.575	P < 0.05
MACROH2A1	MIXED2 - Control	0.627	0.034	0.575
MARS1	LA - Control	-1.465	0.034	0.575	P < 0.05
PIP4K2B	MIXED2 - Control	0.665	0.034	0.575
SCHIP1	MIXED1 - Control	-2.064	0.034	0.575	P < 0.05
SOD1	LA - MIXED2	-1.627	0.034	0.575	P < 0.05
TP53TG3B	MIXED2 - Control	0.791	0.034	0.575
NBPF12	LA - MIXED2	-1.81	0.034	0.575	P < 0.05
CD3D	MIXED1 - LA	-1.535	0.035	0.575	P < 0.05
FCGR3A	LA - Control	-1.417	0.035	0.575	P < 0.05
BLVRB	MIXED1 - MIXED2	-2.307	0.035	0.575	P < 0.05
GSTM2	LA - Control	-2.106	0.035	0.575	P < 0.05
DMAC2L	LA - Control	-1.605	0.035	0.575	P < 0.05
EI24	MIXED2 - Control	0.839	0.035	0.575
BTF3	MIXED2 - Control	0.847	0.035	0.575
TBXAS1	LA - Control	-1.94	0.035	0.575	P < 0.05
SNED1	LA - MIXED2	-1.648	0.035	0.575	P < 0.05
VSIG4	LA - Control	-1.631	0.035	0.575	P < 0.05
DNAJA4	LA - MIXED2	-2.02	0.035	0.575	P < 0.05
CBLC	MIXED2 - Control	0.822	0.035	0.575
ANKRD28	MIXED1 - MIXED2	-1.766	0.035	0.575	P < 0.05
ANKRD28	MIXED1 - Control	-1.669	0.035	0.575	P < 0.05
ARHGAP22	MIXED1 - Control	-2.043	0.035	0.575	P < 0.05
[truncated: 45,947 more rows]

## Sheet: Table S5 Antibodies IHC IF peds
Target antigen	Clone	Supplier	Catalog No.	Assay	Notes
CD3	2GV6	Roche	5278422001	standard IHC
CD4	SP35	Roche	5552737001	standard IHC
CD8	SP57	Roche	5973248001	standard IHC
CD20	L26	Roche	5267099001	standard IHC
CD15	MMA	Roche	5266904001	standard IHC
CD34	QBEnd/10	Roche	6389320001	standard IHC
CD117	EP10	Roche	790-7061	standard IHC
CD3	2VG6	Roche	790-4341	multiplex IF (CD3 - FOXP3 panel)
FOXP3	236A/E7	ThermoFisher Scientific	14-4777-82	multiplex IF (CD3 - FOXP3 panel)	Intracellular
CD3	D7A6E	Cell Signaling Technology	92856S	multiple IF (SignalStar panel)
CD8	D8A8Y	Cell Signaling Technology	19166S	multiple IF (SignalStar panel)
Granzyme B	D6E9W	Cell Signaling Technology	37369S	multiple IF (SignalStar panel)
PD-1	D4W2J	Cell Signaling Technology	17942S	multiple IF (SignalStar panel)	Intracellular domain
TIM-3	D5D5R	Cell Signaling Technology	34802S	multiple IF (SignalStar panel)
LAG3	D2G4O	Cell Signaling Technology	40966S	multiple IF (SignalStar panel)

## Sheet: Table S6 mIF adult AML
Antibody	Clone	Company	Catalog #	Secondary, Time (min)	Primary Antibody Dilution	Fluor	Fluor Dilution	Antigen Retrieval, Time (min)
CD20	L26	Agilent Dako	M075501-2	Opal Polymer HRP (10 min)	0.25	Opal 480	0.197917	ER1, 20 min
CD34	QBEND/10	ThermoFisher	MA1-10202	Post Primary (15 min), Polymer (10 min)	0.388889	Opal 570	0.197917	ER1, 10 min
CD3	Polyclonal	Agilent Dako	A045201-2	Opal Polymer HRP (10 min)	0.145833	Opal 690	0.145833	ER2, 20 min
